# Supplementary material for: 1-Phenyl-5-{[2-(trimethyl­sil­yl)eth­yl]sulfon­yl}-1H-tetra­zole
Source: Acta Crystallogr Sect E Struct Rep Online. 2011 Aug 17;67(Pt 9):o2369. doi: 10.1107/S1600536811030492 (PMC3200698; doi:10.1107/S1600536811030492)
Supplement: Supplementary file 1 [file e-67-o2369-sup1.cif]

##############################################################################
#                                                                            #
# This CIF contains the data in a paper accepted for publication in          #
# Acta Crystallographica Section E. It conforms to the requirements of       #
# Notes for Authors for Acta Crystallographica Section E, and has been       #
# peer reviewed under the auspices of the IUCr Commission on Journals.       #
#                                                                            #
# Full details of the Crystallographic Information File format               #
# are given in the paper "The Crystallographic Information File (CIF):       #
# a New Standard Archive File for Crystallography" by S. R. Hall, F. H.      #
# Allen and I. D. Brown [Acta Cryst. (1991), A47, 655-685].                  #
#                                                                            #
# The current version of the core CIF dictionary is obtainable from          #
# ftp://ftp.iucr.org/pub/cif_core.dic.                                       #
#                                                                            #
# Software is freely available for graphical display of the structure(s)     #
# in this CIF. For information consult the CIF software page                 #
# http://www.iucr.org/resources/cif/software.                                #
#                                                                            #
# This file may be used for bona fide research purposes within the           #
# scientific community so long as proper attribution is given to the journal # 
# article from which it was obtained.                                        #
#                                                                            #
##############################################################################
data_I
_audit_creation_method     SHELXL-97
_chemical_name_systematic
;
1-Phenyl-5-{[2-(trimethylsilyl)ethyl]sulfonyl}-1<i>H</i>-tetrazole
;
_chemical_name_common     ?
_chemical_formula_moiety     'C12 H18 N4 O2 S Si'
_chemical_formula_sum     'C12 H18 N4 O2 S Si'
_chemical_formula_iupac     'C12 H18 N4 O2 S Si'
_chemical_formula_weight     310.45
_chemical_melting_point     ?
_symmetry_cell_setting     monoclinic
_symmetry_space_group_name_H-M     'P 21/c'
_symmetry_space_group_name_Hall     '-P 2ybc'
loop_
    _symmetry_equiv_pos_as_xyz
    'x, y, z'
    '-x, y+1/2, -z+1/2'
    '-x, -y, -z'
    'x, -y-1/2, z-1/2'
_cell_length_a     11.3126(4)
_cell_length_b     13.2707(4)
_cell_length_c     10.8277(4)
_cell_angle_alpha     90.00
_cell_angle_beta     106.902(4)
_cell_angle_gamma     90.00
_cell_volume     1555.31(9)
_cell_formula_units_Z     4
_cell_measurement_reflns_used     16653
_cell_measurement_theta_min     2.4233
_cell_measurement_theta_max     29.2166
_cell_measurement_temperature     173(2)
_exptl_crystal_description     block
_exptl_crystal_colour     colourless
_exptl_crystal_size_max     0.50
_exptl_crystal_size_mid     0.50
_exptl_crystal_size_min     0.20
_exptl_crystal_density_diffrn     1.326
_exptl_crystal_density_meas     ?
_exptl_crystal_density_method     'not measured'
_exptl_crystal_F_000     656
_exptl_absorpt_coefficient_mu     0.292
_exptl_absorpt_correction_type     multi-scan
_exptl_absorpt_process_details
;
(CrysAlis RED; Oxford Diffraction, 2008)
;
_exptl_absorpt_correction_T_min     0.8678
_exptl_absorpt_correction_T_max     0.9439
_exptl_special_details
;
CrysAlis RED, Oxford Diffraction Ltd.,
Version 1.171.32.37 (release 24-10-2008)
Empirical absorption correction using sperical harmonics,
implemented in SCALE3 ABSPACK scaling algorithm.
;
_diffrn_ambient_temperature     173(2)
_diffrn_radiation_type     MoK\a
_diffrn_radiation_wavelength     0.71073
_diffrn_radiation_source     'Enhance (Mo) X-ray Source'
_diffrn_radiation_monochromator     graphite
_diffrn_measurement_device_type     'Oxford Diffraction Xcalibur S CCD'
_diffrn_measurement_method     \w
_diffrn_detector_area_resol_mean     16.0560
_diffrn_reflns_number     22841
_diffrn_reflns_av_R_equivalents     0.0239
_diffrn_reflns_av_sigmaI/netI     0.0136
_diffrn_reflns_theta_min     2.43
_diffrn_reflns_theta_max     27.00
_diffrn_reflns_theta_full     27.00
_diffrn_measured_fraction_theta_max     0.997
_diffrn_measured_fraction_theta_full     0.997
_diffrn_reflns_limit_h_min     -14
_diffrn_reflns_limit_h_max     14
_diffrn_reflns_limit_k_min     -16
_diffrn_reflns_limit_k_max     16
_diffrn_reflns_limit_l_min     -13
_diffrn_reflns_limit_l_max     13
_diffrn_standards_number     ?
_diffrn_standards_interval_count     ?
_diffrn_standards_interval_time     ?
_diffrn_standards_decay_%     0
_refine_special_details
;
Refinement of <i>F</i>^2^ against ALL reflections. The weighted <i>R</i>-factor
<i>wR</i> and goodness of fit <i>S</i> are based on <i>F</i>^2^, conventional
<i>R</i>-factors <i>R</i> are based on <i>F</i>, with <i>F</i> set to zero for
negative <i>F</i>^2^. The threshold expression of <i>F</i>^2^ >
\s(<i>F</i>^2^) is used only for calculating <i>R</i>-factors(gt) <i>etc</i>.
and is not relevant to the choice of reflections for refinement.
<i>R</i>-factors based on <i>F</i>^2^ are statistically about twice as large
as those based on <i>F</i>, and <i>R</i>- factors based on ALL data will be
even larger.
;
_reflns_number_total     3384
_reflns_number_gt     2961
_reflns_threshold_expression     I>2\s(I)
_refine_ls_structure_factor_coef     Fsqd
_refine_ls_matrix_type     full
_refine_ls_R_factor_all     0.0313
_refine_ls_R_factor_gt     0.0271
_refine_ls_wR_factor_gt     0.0772
_refine_ls_wR_factor_ref     0.0786
_refine_ls_goodness_of_fit_ref     1.095
_refine_ls_restrained_S_all     1.095
_refine_ls_number_reflns     3384
_refine_ls_number_parameters     184
_refine_ls_number_restraints     0
_refine_ls_hydrogen_treatment     constr
_refine_ls_weighting_scheme     calc
_refine_ls_weighting_details
         'calc w=1/[\s^2^(Fo^2^)+(0.0465P)^2^+0.3668P] where P=(Fo^2^+2Fc^2^)/3'
_atom_sites_solution_hydrogens     geom
_atom_sites_solution_primary     direct
_atom_sites_solution_secondary     difmap
_refine_ls_shift/su_max     0.001
_refine_ls_shift/su_mean     0.000
_refine_diff_density_max     0.370
_refine_diff_density_min     -0.373
_refine_ls_extinction_method     none
_refine_ls_extinction_coef     ?
loop_
    _atom_type_symbol
    _atom_type_description
    _atom_type_scat_dispersion_real
    _atom_type_scat_dispersion_imag
    _atom_type_scat_source
    'C' 'C' 0.0033 0.0016
                         'International Tables Vol C Tables 4.2.6.8 and 6.1.1.4'
    'H' 'H' 0.0000 0.0000
                         'International Tables Vol C Tables 4.2.6.8 and 6.1.1.4'
    'O' 'O' 0.0106 0.0060
                         'International Tables Vol C Tables 4.2.6.8 and 6.1.1.4'
    'S' 'S' 0.1246 0.1234
                         'International Tables Vol C Tables 4.2.6.8 and 6.1.1.4'
    'Si' 'Si' 0.0817 0.0704
                         'International Tables Vol C Tables 4.2.6.8 and 6.1.1.4'
    'N' 'N' 0.0061 0.0033
                         'International Tables Vol C Tables 4.2.6.8 and 6.1.1.4'
_computing_data_collection     'CrysAlis CCD (Oxford Diffraction, 2008)'
_computing_cell_refinement     'CrysAlis CCD (Oxford Diffraction, 2008)'
_computing_data_reduction     'CrysAlis CCD (Oxford Diffraction, 2008)'
_computing_structure_solution     'SHELXS97 (Sheldrick, 2008)'
_computing_structure_refinement     'SHELXL97 (Sheldrick, 2008)'
_computing_molecular_graphics     'SHELXTL-Plus (Sheldrick, 2008)'
_computing_publication_material
                            'SHELXL97 (Sheldrick, 2008) and PLATON (Spek, 2009)'
loop_
    _atom_site_type_symbol
    _atom_site_label
    _atom_site_fract_x
    _atom_site_fract_y
    _atom_site_fract_z
    _atom_site_U_iso_or_equiv
    _atom_site_adp_type
    _atom_site_calc_flag
    _atom_site_refinement_flags
    _atom_site_occupancy
    _atom_site_symmetry_multiplicity
    _atom_site_disorder_assembly
    _atom_site_disorder_group
    Si Si 0.47993(3) 0.79710(3) 1.25192(3) 0.01949(10) Uani d . 1 1 . .
    C C1 0.47042(15) 0.87175(12) 1.39384(14) 0.0341(3) Uani d . 1 1 . .
    H H1A 0.3933 0.8557 1.4135 0.051 Uiso calc R 1 1 . .
    H H1B 0.4722 0.9438 1.3744 0.051 Uiso calc R 1 1 . .
    H H1C 0.5408 0.8552 1.4684 0.051 Uiso calc R 1 1 . .
    C C2 0.61720(14) 0.83876(13) 1.20403(15) 0.0346(3) Uani d . 1 1 . .
    H H2A 0.6923 0.8247 1.2743 0.052 Uiso calc R 1 1 . .
    H H2B 0.6114 0.9113 1.1862 0.052 Uiso calc R 1 1 . .
    H H2C 0.6203 0.8022 1.1263 0.052 Uiso calc R 1 1 . .
    C C3 0.48654(13) 0.66005(11) 1.28620(15) 0.0310(3) Uani d . 1 1 . .
    H H3A 0.4895 0.6228 1.2090 0.046 Uiso calc R 1 1 . .
    H H3B 0.4130 0.6399 1.3105 0.046 Uiso calc R 1 1 . .
    H H3C 0.5607 0.6450 1.3573 0.046 Uiso calc R 1 1 . .
    C C4 0.33521(12) 0.81809(10) 1.11572(13) 0.0255(3) Uani d . 1 1 . .
    H H4A 0.3418 0.7802 1.0393 0.031 Uiso calc R 1 1 . .
    H H4B 0.2643 0.7903 1.1407 0.031 Uiso calc R 1 1 . .
    C C5 0.30914(11) 0.92782(10) 1.07831(12) 0.0206(3) Uani d . 1 1 . .
    H H5A 0.3797 0.9573 1.0541 0.025 Uiso calc R 1 1 . .
    H H5B 0.2977 0.9664 1.1523 0.025 Uiso calc R 1 1 . .
    S S 0.17351(3) 0.93484(2) 0.94605(3) 0.01563(9) Uani d . 1 1 . .
    O O1 0.19901(9) 0.90232(7) 0.83074(9) 0.0253(2) Uani d . 1 1 . .
    O O2 0.07296(8) 0.89053(7) 0.98167(9) 0.0222(2) Uani d . 1 1 . .
    C C6 0.14770(11) 1.06672(9) 0.93227(12) 0.0162(2) Uani d . 1 1 . .
    N N1 0.20780(10) 1.12950(8) 1.02188(10) 0.0209(2) Uani d . 1 1 . .
    N N2 0.16789(11) 1.22251(8) 0.97617(11) 0.0253(3) Uani d . 1 1 . .
    N N3 0.08670(11) 1.21661(8) 0.86430(11) 0.0233(2) Uani d . 1 1 . .
    N N4 0.07262(9) 1.11767(8) 0.83393(10) 0.0172(2) Uani d . 1 1 . .
    C C10 -0.01458(11) 1.08607(10) 0.71540(12) 0.0187(3) Uani d . 1 1 . .
    C C11 -0.02014(13) 1.14131(11) 0.60586(13) 0.0254(3) Uani d . 1 1 . .
    H H11 0.0318 1.1982 0.6096 0.030 Uiso calc R 1 1 . .
    C C12 -0.10312(14) 1.11189(12) 0.49061(13) 0.0320(3) Uani d . 1 1 . .
    H H12 -0.1085 1.1485 0.4138 0.038 Uiso calc R 1 1 . .
    C C13 -0.17799(14) 1.02960(12) 0.48703(14) 0.0331(3) Uani d . 1 1 . .
    H H13 -0.2349 1.0098 0.4075 0.040 Uiso calc R 1 1 . .
    C C14 -0.17131(13) 0.97537(11) 0.59818(14) 0.0295(3) Uani d . 1 1 . .
    H H14 -0.2235 0.9187 0.5945 0.035 Uiso calc R 1 1 . .
    C C15 -0.08875(12) 1.00359(10) 0.71465(13) 0.0223(3) Uani d . 1 1 . .
    H H15 -0.0834 0.9672 0.7916 0.027 Uiso calc R 1 1 . .
loop_
    _atom_site_aniso_label
    _atom_site_aniso_U_11
    _atom_site_aniso_U_22
    _atom_site_aniso_U_33
    _atom_site_aniso_U_12
    _atom_site_aniso_U_13
    _atom_site_aniso_U_23
    Si 0.01680(18) 0.01994(18) 0.02019(18) 0.00148(13) 0.00294(13) 0.00318(13)
    C1 0.0433(9) 0.0335(8) 0.0261(7) 0.0030(7) 0.0110(6) 0.0011(6)
    C2 0.0267(7) 0.0423(9) 0.0372(8) -0.0053(7) 0.0130(6) -0.0001(7)
    C3 0.0248(7) 0.0253(7) 0.0384(8) 0.0043(6) 0.0022(6) 0.0080(6)
    C4 0.0224(6) 0.0195(6) 0.0288(7) 0.0011(5) -0.0019(5) 0.0030(5)
    C5 0.0172(6) 0.0206(6) 0.0198(6) 0.0009(5) -0.0012(5) 0.0015(5)
    S 0.01427(15) 0.01592(15) 0.01611(15) 0.00142(11) 0.00350(11) 0.00039(10)
    O1 0.0287(5) 0.0278(5) 0.0199(5) 0.0066(4) 0.0081(4) -0.0022(4)
    O2 0.0181(4) 0.0204(5) 0.0283(5) -0.0012(4) 0.0069(4) 0.0039(4)
    C6 0.0142(5) 0.0170(6) 0.0184(6) 0.0009(4) 0.0064(4) 0.0012(4)
    N1 0.0185(5) 0.0195(5) 0.0242(5) -0.0010(4) 0.0055(4) -0.0021(4)
    N2 0.0255(6) 0.0192(6) 0.0300(6) -0.0004(4) 0.0064(5) -0.0022(5)
    N3 0.0266(6) 0.0157(5) 0.0278(6) -0.0007(4) 0.0081(5) -0.0010(4)
    N4 0.0188(5) 0.0152(5) 0.0182(5) 0.0011(4) 0.0064(4) 0.0017(4)
    C10 0.0176(6) 0.0202(6) 0.0174(6) 0.0052(5) 0.0039(5) -0.0006(5)
    C11 0.0289(7) 0.0250(7) 0.0233(6) 0.0073(6) 0.0092(5) 0.0056(5)
    C12 0.0391(8) 0.0355(8) 0.0196(7) 0.0160(7) 0.0058(6) 0.0050(6)
    C13 0.0326(8) 0.0369(8) 0.0223(7) 0.0143(7) -0.0040(6) -0.0076(6)
    C14 0.0250(7) 0.0250(7) 0.0331(8) 0.0032(6) -0.0004(6) -0.0061(6)
    C15 0.0218(6) 0.0212(6) 0.0224(6) 0.0034(5) 0.0039(5) 0.0008(5)
_geom_special_details
;
All e.s.d.'s (except the e.s.d. in the dihedral angle between two l.s. planes)
are estimated using the full covariance matrix. The cell e.s.d.'s are taken
into account individually in the estimation of e.s.d.'s in distances, angles
and torsion angles; correlations between e.s.d.'s in cell parameters are only
used when they are defined by crystal symmetry. An approximate (isotropic)
treatment of cell e.s.d.'s is used for estimating e.s.d.'s involving l.s.
planes.
;
loop_
    _geom_bond_atom_site_label_1
    _geom_bond_atom_site_label_2
    _geom_bond_site_symmetry_2
    _geom_bond_distance
    _geom_bond_publ_flag
    Si C3 . 1.8534(15) ?
    Si C1 . 1.8575(15) ?
    Si C2 . 1.8586(15) ?
    Si C4 . 1.8786(13) ?
    C1 H1A . 0.9800 ?
    C1 H1B . 0.9800 ?
    C1 H1C . 0.9800 ?
    C2 H2A . 0.9800 ?
    C2 H2B . 0.9800 ?
    C2 H2C . 0.9800 ?
    C3 H3A . 0.9800 ?
    C3 H3B . 0.9800 ?
    C3 H3C . 0.9800 ?
    C4 C5 . 1.5172(18) ?
    C4 H4A . 0.9900 ?
    C4 H4B . 0.9900 ?
    C5 S . 1.7710(12) ?
    C5 H5A . 0.9900 ?
    C5 H5B . 0.9900 ?
    S O1 . 1.4275(9) ?
    S O2 . 1.4295(9) ?
    S C6 . 1.7734(13) ?
    C6 N1 . 1.3093(16) ?
    C6 N4 . 1.3366(15) ?
    N1 N2 . 1.3573(16) ?
    N2 N3 . 1.2924(16) ?
    N3 N4 . 1.3517(15) ?
    N4 C10 . 1.4353(15) ?
    C10 C15 . 1.3778(19) ?
    C10 C11 . 1.3802(18) ?
    C11 C12 . 1.382(2) ?
    C11 H11 . 0.9500 ?
    C12 C13 . 1.376(2) ?
    C12 H12 . 0.9500 ?
    C13 C14 . 1.385(2) ?
    C13 H13 . 0.9500 ?
    C14 C15 . 1.3850(18) ?
    C14 H14 . 0.9500 ?
    C15 H15 . 0.9500 ?
loop_
    _geom_angle_atom_site_label_1
    _geom_angle_atom_site_label_2
    _geom_angle_atom_site_label_3
    _geom_angle_site_symmetry_1
    _geom_angle_site_symmetry_3
    _geom_angle
    _geom_angle_publ_flag
    C3 Si C1 . . 111.49(7) ?
    C3 Si C2 . . 111.06(7) ?
    C1 Si C2 . . 109.04(8) ?
    C3 Si C4 . . 106.14(6) ?
    C1 Si C4 . . 108.88(7) ?
    C2 Si C4 . . 110.18(7) ?
    Si C1 H1A . . 109.5 ?
    Si C1 H1B . . 109.5 ?
    H1A C1 H1B . . 109.5 ?
    Si C1 H1C . . 109.5 ?
    H1A C1 H1C . . 109.5 ?
    H1B C1 H1C . . 109.5 ?
    Si C2 H2A . . 109.5 ?
    Si C2 H2B . . 109.5 ?
    H2A C2 H2B . . 109.5 ?
    Si C2 H2C . . 109.5 ?
    H2A C2 H2C . . 109.5 ?
    H2B C2 H2C . . 109.5 ?
    Si C3 H3A . . 109.5 ?
    Si C3 H3B . . 109.5 ?
    H3A C3 H3B . . 109.5 ?
    Si C3 H3C . . 109.5 ?
    H3A C3 H3C . . 109.5 ?
    H3B C3 H3C . . 109.5 ?
    C5 C4 Si . . 114.16(9) ?
    C5 C4 H4A . . 108.7 ?
    Si C4 H4A . . 108.7 ?
    C5 C4 H4B . . 108.7 ?
    Si C4 H4B . . 108.7 ?
    H4A C4 H4B . . 107.6 ?
    C4 C5 S . . 108.77(9) ?
    C4 C5 H5A . . 109.9 ?
    S C5 H5A . . 109.9 ?
    C4 C5 H5B . . 109.9 ?
    S C5 H5B . . 109.9 ?
    H5A C5 H5B . . 108.3 ?
    O1 S O2 . . 119.38(6) ?
    O1 S C5 . . 110.09(6) ?
    O2 S C5 . . 109.30(6) ?
    O1 S C6 . . 107.15(6) ?
    O2 S C6 . . 107.71(6) ?
    C5 S C6 . . 101.69(6) ?
    N1 C6 N4 . . 109.95(11) ?
    N1 C6 S . . 121.89(9) ?
    N4 C6 S . . 128.11(9) ?
    C6 N1 N2 . . 105.22(10) ?
    N3 N2 N1 . . 110.92(10) ?
    N2 N3 N4 . . 106.75(10) ?
    C6 N4 N3 . . 107.16(10) ?
    C6 N4 C10 . . 132.60(11) ?
    N3 N4 C10 . . 120.20(10) ?
    C15 C10 C11 . . 122.78(12) ?
    C15 C10 N4 . . 119.77(11) ?
    C11 C10 N4 . . 117.45(12) ?
    C10 C11 C12 . . 118.37(14) ?
    C10 C11 H11 . . 120.8 ?
    C12 C11 H11 . . 120.8 ?
    C13 C12 C11 . . 120.05(13) ?
    C13 C12 H12 . . 120.0 ?
    C11 C12 H12 . . 120.0 ?
    C12 C13 C14 . . 120.69(13) ?
    C12 C13 H13 . . 119.7 ?
    C14 C13 H13 . . 119.7 ?
    C15 C14 C13 . . 120.17(14) ?
    C15 C14 H14 . . 119.9 ?
    C13 C14 H14 . . 119.9 ?
    C10 C15 C14 . . 117.94(13) ?
    C10 C15 H15 . . 121.0 ?
    C14 C15 H15 . . 121.0 ?
loop_
    _geom_torsion_atom_site_label_1
    _geom_torsion_atom_site_label_2
    _geom_torsion_atom_site_label_3
    _geom_torsion_atom_site_label_4
    _geom_torsion_site_symmetry_1
    _geom_torsion_site_symmetry_2
    _geom_torsion_site_symmetry_3
    _geom_torsion_site_symmetry_4
    _geom_torsion
    _geom_torsion_publ_flag
    C3 Si C4 C5 . . . . 176.60(11) ?
    C1 Si C4 C5 . . . . 56.46(12) ?
    C2 Si C4 C5 . . . . -63.07(13) ?
    Si C4 C5 S . . . . 178.07(7) ?
    C4 C5 S O1 . . . . -74.32(11) ?
    C4 C5 S O2 . . . . 58.65(11) ?
    C4 C5 S C6 . . . . 172.32(9) ?
    O1 S C6 N1 . . . . -127.27(10) ?
    O2 S C6 N1 . . . . 103.12(11) ?
    C5 S C6 N1 . . . . -11.74(12) ?
    O1 S C6 N4 . . . . 50.06(12) ?
    O2 S C6 N4 . . . . -79.55(12) ?
    C5 S C6 N4 . . . . 165.59(11) ?
    N4 C6 N1 N2 . . . . -0.12(13) ?
    S C6 N1 N2 . . . . 177.64(9) ?
    C6 N1 N2 N3 . . . . 0.38(14) ?
    N1 N2 N3 N4 . . . . -0.49(14) ?
    N1 C6 N4 N3 . . . . -0.17(14) ?
    S C6 N4 N3 . . . . -177.75(9) ?
    N1 C6 N4 C10 . . . . -177.91(11) ?
    S C6 N4 C10 . . . . 4.50(19) ?
    N2 N3 N4 C6 . . . . 0.40(14) ?
    N2 N3 N4 C10 . . . . 178.48(10) ?
    C6 N4 C10 C15 . . . . 40.14(19) ?
    N3 N4 C10 C15 . . . . -137.36(12) ?
    C6 N4 C10 C11 . . . . -140.07(13) ?
    N3 N4 C10 C11 . . . . 42.42(16) ?
    C15 C10 C11 C12 . . . . -0.5(2) ?
    N4 C10 C11 C12 . . . . 179.73(12) ?
    C10 C11 C12 C13 . . . . 0.3(2) ?
    C11 C12 C13 C14 . . . . 0.0(2) ?
    C12 C13 C14 C15 . . . . 0.0(2) ?
    C11 C10 C15 C14 . . . . 0.5(2) ?
    N4 C10 C15 C14 . . . . -179.75(11) ?
    C13 C14 C15 C10 . . . . -0.2(2) ?
data_global
_journal_date_recd_electronic     2011-07-19
_journal_date_accepted     2011-07-28
_journal_name_full     'Acta Crystallographica, Section E'
_journal_year     2011
_journal_volume     67
_journal_issue      9
_journal_page_first     o2369
_journal_page_last     o2369
_journal_paper_category     QO
_journal_coeditor_code     HG5066
_publ_contact_author_name     'Dr. Hans Preut'
_publ_contact_author_address
;       Fachbereich Chemie
 Technische Universit\"at Dortmund
 Otto-Hahn-Str. 6
 44221 Dortmund
 Germany
;
_publ_contact_author_email     'hans.preut@tu-dortmund.de'
_publ_contact_author_fax     ?
_publ_contact_author_phone     '49-231-755-3813'
_publ_section_title
;
1-Phenyl-5-{[2-(trimethylsilyl)ethyl]sulfonyl}-1<i>H</i>-tetrazole
;
loop_
    _publ_author_name
    _publ_author_footnote
    _publ_author_address
    'Tymann, David' .
;      Fakult\"at Chemie
       Technische Universit\"at Dortmund
       Otto-Hahn-Strasse 6
       44221 Dortmund
       Germany
;
    'Nelson, Bj\"orn' .
;      Fakult\"at  Chemie
       Technische Universit\"at Dortmund
       Otto-Hahn-Strasse 6
       44221 Dortmund
       Germany
;
    'Strohmann, Carsten' .
;      Fakult\"at  Chemie
       Technische Universit\"at Dortmund
       Otto-Hahn-Strasse 6
       44221 Dortmund
       Germany
;
    'Preut, Hans' .
;      Fakult\"at  Chemie
       Technische Universit\"at Dortmund
       Otto-Hahn-Strasse 6
       44221 Dortmund
       Germany
;
    'Hiersemann, Martin' .
;      Fakult\"at  Chemie
       Technische Universit\"at Dortmund
       Otto-Hahn-Strasse 6
       44221 Dortmund
       Germany
;
