# Supplementary material for: 1-Phenyl-5-{[2-(trimethyl­sil­yl)eth­yl]sulfon­yl}-1H-tetra­zole
Source: Acta Crystallogr Sect E Struct Rep Online. 2011 Aug 17;67(Pt 9):o2369. doi: 10.1107/S1600536811030492 (PMC3200698; doi:10.1107/S1600536811030492)
Supplement: Supplementary file 2 [file e-67-o2369-Isup2.hkl]

# 
# h,k,l, Fc-squared, Fo-squared, sigma(Fo-squared) and status flag 
# 
data_I
_shelx_title '   ox1315 in P2(1)/c' 
_shelx_refln_list_code          4 
_shelx_F_calc_maximum      148.96 
_exptl_crystal_F_000       656.00 
_reflns_d_resolution_high  0.7828 
 
loop_ 
 _symmetry_equiv_pos_as_xyz 
 'x, y, z' 
 '-x, y+1/2, -z+1/2' 
 '-x, -y, -z' 
 'x, -y-1/2, z-1/2' 
 
_cell_length_a    11.3126 
_cell_length_b    13.2707 
_cell_length_c    10.8277 
_cell_angle_alpha  90.000 
_cell_angle_beta  106.902 
_cell_angle_gamma  90.000 
 
_shelx_F_squared_multiplier     1.000 
 
loop_ 
 _refln_index_h 
 _refln_index_k 
 _refln_index_l 
 _refln_F_squared_calc 
 _refln_F_squared_meas 
 _refln_F_squared_sigma 
 _refln_observed_status 
   2   0   0     2198.21     2140.72      8.27 o 
   3   0   0    22187.75    19095.87     95.26 o 
   4   0   0       87.37       87.67      1.57 o 
   5   0   0       48.67       60.89      2.93 o 
   6   0   0     6409.07     6159.64     24.75 o 
   7   0   0     2966.46     3015.27     35.98 o 
   8   0   0     1517.29     1547.49     13.72 o 
   9   0   0     1854.31     1843.78     11.09 o 
  10   0   0      755.43      761.06     16.59 o 
  11   0   0     1042.47     1048.14     18.70 o 
  12   0   0     1278.23     1298.10     17.71 o 
  13   0   0      315.75      319.06      9.10 o 
   1   1   0      288.01      275.88      2.32 o 
   2   1   0     1214.20     1201.45      4.23 o 
   3   1   0       34.15       48.25      1.08 o 
   4   1   0       40.85       33.23      0.90 o 
   5   1   0      664.17      709.14      3.25 o 
   6   1   0      933.41      960.81      5.49 o 
   7   1   0     2922.68     2861.42     14.05 o 
   8   1   0      603.66      589.54      4.42 o 
   9   1   0      650.63      656.65      6.37 o 
  10   1   0      203.73      201.34      3.55 o 
  11   1   0      474.07      459.10      6.93 o 
  12   1   0       43.95       50.91      3.73 o 
  13   1   0      787.59      806.14     13.59 o 
   0   2   0     1130.40     1109.93      3.97 o 
   1   2   0    11836.36     9769.04     59.73 o 
   2   2   0     6766.47     6456.07     40.21 o 
   3   2   0      784.43      797.77      4.11 o 
   4   2   0     1231.38     1272.63      5.18 o 
   5   2   0     2246.17     2320.92     17.17 o 
   6   2   0       55.18       66.99      1.32 o 
   7   2   0      742.61      757.02      6.07 o 
   8   2   0     1355.30     1314.02      8.16 o 
   9   2   0      101.31       96.15      2.52 o 
  10   2   0        2.03        4.20      2.34 o 
  11   2   0      290.06      295.35      6.03 o 
  12   2   0       99.01       98.62      4.11 o 
  13   2   0        9.11       11.39      3.76 o 
   1   3   0     8468.77     7676.38     37.00 o 
   2   3   0     6581.68     6324.26     28.84 o 
   3   3   0      264.39      283.38      1.69 o 
   4   3   0       70.92       53.07      1.12 o 
   5   3   0      433.49      413.97      3.20 o 
   6   3   0      476.52      492.97      2.92 o 
   7   3   0     1041.85     1002.80      6.02 o 
   8   3   0      580.86      556.25      3.97 o 
   9   3   0     1223.24     1217.01     16.82 o 
  10   3   0      251.49      231.57      3.83 o 
  11   3   0       69.84       81.18      3.39 o 
  12   3   0      711.73      715.25     11.46 o 
  13   3   0      432.92      429.27      6.71 o 
   0   4   0     7792.17     7771.11     43.57 o 
   1   4   0      213.76      214.94      1.88 o 
   2   4   0     1647.59     1809.56      8.45 o 
   3   4   0      535.08      612.59      4.71 o 
   4   4   0      567.63      635.57      5.58 o 
   5   4   0      208.24      211.08      2.45 o 
   6   4   0      225.40      257.76      3.81 o 
   7   4   0      427.63      421.05      6.23 o 
   8   4   0       24.26       28.81      1.83 o 
   9   4   0      127.22      136.89      3.30 o 
  10   4   0      101.94       97.97      3.10 o 
  11   4   0       26.10       28.46      3.06 o 
  12   4   0      118.27      110.39      3.82 o 
  13   4   0        8.28       11.49      5.66 o 
   1   5   0     1308.11     1282.99      8.91 o 
   2   5   0       37.21       58.68      1.23 o 
   3   5   0     1094.12     1234.67      6.56 o 
   4   5   0      789.88      822.39      5.01 o 
   5   5   0      240.08      216.42      3.19 o 
   6   5   0      642.92      676.99      4.02 o 
   7   5   0      266.67      261.59      2.60 o 
   8   5   0      136.18      131.62      3.06 o 
   9   5   0      507.09      496.70      5.82 o 
  10   5   0      231.21      246.71      4.47 o 
  11   5   0        4.72        4.85      3.17 o 
  12   5   0       42.59       40.36      4.33 o 
  13   5   0       16.06       18.60      6.03 o 
   0   6   0     1077.21     1116.36      9.98 o 
   1   6   0     4510.67     4810.33     36.68 o 
   2   6   0     1429.08     1487.91      7.83 o 
   3   6   0      682.33      631.13      5.47 o 
   4   6   0      169.57      145.17      1.95 o 
   5   6   0      515.30      528.02      7.91 o 
   6   6   0      253.51      254.70      2.31 o 
   7   6   0      379.29      395.35      3.46 o 
   8   6   0      848.14      813.82      8.82 o 
   9   6   0      136.39      124.56      2.95 o 
  10   6   0       12.47       13.84      2.98 o 
  11   6   0       90.13       90.81      5.79 o 
  12   6   0       62.61       61.38      4.91 o 
   1   7   0       21.87       33.12      1.30 o 
   2   7   0      153.11      163.60      1.69 o 
   3   7   0      150.50      177.81      2.32 o 
   4   7   0      129.17      129.12      2.09 o 
   5   7   0       25.81       24.40      1.26 o 
   6   7   0       73.19       58.15      1.61 o 
   7   7   0      429.06      432.14      3.75 o 
   8   7   0       72.68       75.36      2.71 o 
   9   7   0       22.25       27.02      2.66 o 
  10   7   0       98.04       89.29      4.72 o 
  11   7   0       17.99       13.61      4.58 o 
  12   7   0       46.73       39.88      5.00 o 
   0   8   0      347.13      284.80      3.86 o 
   1   8   0     1536.97     1693.75      6.27 o 
   2   8   0      459.62      458.45      3.44 o 
   3   8   0      542.02      530.63      3.10 o 
   4   8   0        0.03        0.82      1.85 o 
   5   8   0       22.56       27.06      1.79 o 
   6   8   0     4220.15     4064.19      9.88 o 
   7   8   0      489.57      482.63      5.94 o 
   8   8   0       12.96       12.63      2.85 o 
   9   8   0      526.93      504.58      8.40 o 
  10   8   0       70.41       67.61      5.17 o 
  11   8   0       11.65        7.90      4.87 o 
  12   8   0      167.47      158.85      5.87 o 
   1   9   0     1228.02     1255.77      5.49 o 
   2   9   0       26.37       22.32      1.03 o 
   3   9   0       88.77       97.98      1.76 o 
   4   9   0      458.77      475.10      3.73 o 
   5   9   0       15.80       18.26      2.66 o 
   6   9   0        8.37        8.85      2.20 o 
   7   9   0      956.71      953.15     16.00 o 
   8   9   0      105.88      105.13      7.22 o 
   9   9   0       11.12        8.35      5.19 o 
  10   9   0      179.75      183.11      4.90 o 
  11   9   0       77.25       74.46      4.39 o 
   0  10   0      765.44      863.36      6.99 o 
   1  10   0        1.30        7.64      1.90 o 
   2  10   0      909.19      887.46      6.85 o 
   3  10   0       10.93       14.15      1.30 o 
   4  10   0      206.12      172.15      2.78 o 
   5  10   0     1309.30     1251.73     10.06 o 
   6  10   0      279.76      259.18      4.74 o 
   7  10   0      880.91      818.26      9.42 o 
   8  10   0       13.81       13.46      3.73 o 
   9  10   0      112.89      105.74      5.34 o 
  10  10   0      109.43      101.84      4.89 o 
  11  10   0        0.15       -0.65      4.61 o 
   1  11   0      303.39      311.18      3.74 o 
   2  11   0      485.71      514.44      4.53 o 
   3  11   0      283.54      306.15      3.85 o 
   4  11   0       20.76       21.98      3.04 o 
   5  11   0      447.41      443.74      7.33 o 
   6  11   0      273.81      261.10      6.32 o 
   7  11   0      274.62      278.30      7.36 o 
   8  11   0      556.31      522.76     34.31 o 
   9  11   0      477.73      490.82     24.76 o 
  10  11   0        1.71       -1.31      5.29 o 
   0  12   0      459.57      415.29      9.18 o 
   1  12   0       38.43       46.38      2.51 o 
   2  12   0      416.16      431.58      4.42 o 
   3  12   0      647.21      597.94      5.07 o 
   4  12   0      148.54      156.04      3.66 o 
   5  12   0      280.45      279.13      6.08 o 
   6  12   0       23.83       29.78      5.07 o 
   7  12   0      361.88      384.78     11.07 o 
   8  12   0       20.44       20.24      8.83 o 
   9  12   0       35.74       28.90      7.37 o 
   1  13   0        4.88        4.56      2.66 o 
   2  13   0      106.38       97.52      3.38 o 
   3  13   0        0.01        0.33      2.84 o 
   4  13   0      376.12      360.84      5.48 o 
   5  13   0        3.36        5.04      3.41 o 
   6  13   0      107.94      104.00      6.40 o 
   7  13   0      423.04      395.49     13.48 o 
   8  13   0      110.67      102.10      8.50 o 
   0  14   0      958.22      985.19     25.53 o 
   1  14   0        7.58        5.65      2.90 o 
   2  14   0        3.72       -0.02      4.04 o 
   3  14   0      540.32      587.30      7.77 o 
   4  14   0       20.04       19.25      5.65 o 
   5  14   0        9.63        3.59      4.46 o 
   6  14   0      455.58      463.45     12.66 o 
   7  14   0      123.24      121.85      8.36 o 
   1  15   0       66.82       68.51      5.79 o 
   2  15   0       45.96       48.51      5.72 o 
   3  15   0       22.82       26.16      5.44 o 
   4  15   0        1.51        1.02      5.76 o 
   5  15   0      189.94      198.69     10.42 o 
   6  15   0        1.86        0.55      8.19 o 
   0  16   0      191.46      190.06      9.88 o 
   1  16   0       19.46       24.23      6.09 o 
   2  16   0       95.37      117.48      7.00 o 
   3  16   0       68.66       63.56      6.76 o 
   4  16   0       58.58       61.61      8.20 o 
 -14   1   1       22.07       16.95      5.42 o 
 -13   1   1      330.51      329.34      5.81 o 
 -12   1   1      154.40      151.39      4.28 o 
 -11   1   1      205.88      199.61      4.31 o 
 -10   1   1       88.71       76.41      3.48 o 
  -9   1   1       92.16       91.18      1.72 o 
  -8   1   1     1916.97     1842.03     12.13 o 
  -7   1   1       39.51       47.87      1.24 o 
  -6   1   1       59.08       66.86      1.41 o 
  -5   1   1      844.22      807.47      2.75 o 
  -4   1   1       10.46       20.13      0.98 o 
  -3   1   1       98.38       74.40      1.04 o 
  -2   1   1     6905.58     6221.84     29.82 o 
  -1   1   1       18.27       22.73      0.67 o 
   0   1   1     6456.36     5561.41     32.40 o 
   1   1   1     1678.11     1729.06      7.63 o 
   2   1   1     1077.41     1137.69      4.37 o 
   3   1   1      544.86      507.59      2.12 o 
   4   1   1     2953.37     3089.34     21.79 o 
   5   1   1       63.91       88.69      1.80 o 
   6   1   1     1316.73     1275.29     11.66 o 
   7   1   1      298.71      294.17      3.88 o 
   8   1   1      623.83      595.87      4.48 o 
   9   1   1     1111.36     1093.36      6.27 o 
  10   1   1      150.20      176.72      3.30 o 
  11   1   1       66.36       61.20      3.56 o 
  12   1   1       83.24       87.58      4.00 o 
  13   1   1        0.14       -1.27      3.37 o 
 -13   2   1       16.75       14.19      3.68 o 
 -12   2   1        0.03        0.09      3.30 o 
 -11   2   1      274.37      265.10      4.21 o 
 -10   2   1      304.89      300.62      4.41 o 
  -9   2   1      447.29      442.83      3.74 o 
  -8   2   1       90.44       97.07      2.03 o 
  -7   2   1      720.55      657.58      3.07 o 
  -6   2   1       21.57       20.82      1.19 o 
  -5   2   1       73.65       71.28      1.19 o 
  -4   2   1       23.51       52.54      1.14 o 
  -3   2   1    10170.75     9621.14     80.09 o 
  -2   2   1     8766.15     8068.43     33.76 o 
  -1   2   1      239.11      224.85      1.11 o 
   0   2   1     6022.23     5385.48     26.54 o 
   1   2   1       47.39       45.60      0.91 o 
   2   2   1     2829.84     2859.32     15.02 o 
   3   2   1     1158.31     1291.94      8.91 o 
   4   2   1      134.38      155.34      3.08 o 
   5   2   1     2118.75     2170.28     16.02 o 
   6   2   1       54.07       54.70      1.98 o 
   7   2   1      597.35      574.73      4.30 o 
   8   2   1      730.72      738.71      7.94 o 
   9   2   1      267.54      260.04      3.61 o 
  10   2   1      308.39      282.57      4.81 o 
  11   2   1      413.69      428.65      5.32 o 
  12   2   1        4.18        3.86      3.27 o 
  13   2   1      525.57      526.04      8.82 o 
 -13   3   1       82.33       86.15      4.16 o 
 -12   3   1        2.57        5.60      3.27 o 
 -11   3   1      136.34      130.37      3.48 o 
 -10   3   1       52.04       59.28      3.33 o 
  -9   3   1      735.99      755.75      5.70 o 
  -8   3   1      528.83      507.54      6.26 o 
  -7   3   1       15.41       15.39      1.03 o 
  -6   3   1      733.54      722.14      3.93 o 
  -5   3   1      191.46      205.40      3.00 o 
  -4   3   1     1965.41     2063.87     10.53 o 
  -3   3   1     2661.28     2743.32      8.44 o 
  -2   3   1     5355.20     5305.20     25.94 o 
  -1   3   1      162.76      168.56      1.49 o 
   0   3   1     2851.69     3009.26     11.42 o 
   1   3   1     1863.29     1921.45     12.24 o 
   2   3   1       11.83       12.48      0.64 o 
   3   3   1      230.15      256.37      1.97 o 
   4   3   1      123.41      116.45      1.40 o 
   5   3   1        0.07        6.50      2.13 o 
   6   3   1      146.42      135.58      2.23 o 
   7   3   1     3248.26     3195.77     14.26 o 
   8   3   1       91.66      117.40      2.26 o 
   9   3   1      848.39      853.35      7.12 o 
  10   3   1        2.55        1.75      2.69 o 
  11   3   1       60.27       63.37      3.54 o 
  12   3   1      100.77       91.61      4.08 o 
  13   3   1       60.20       68.17      3.99 o 
 -13   4   1      203.40      210.44      5.19 o 
 -12   4   1      170.65      173.14      4.29 o 
 -11   4   1       29.17       27.50      3.05 o 
 -10   4   1      600.60      565.94      6.88 o 
  -9   4   1     1647.79     1591.77     11.44 o 
  -8   4   1      132.77       99.60      1.88 o 
  -7   4   1        0.08        1.76      1.78 o 
  -6   4   1     1520.85     1391.43      6.61 o 
  -5   4   1      172.05      119.69      1.51 o 
  -4   4   1      963.58     1020.10     11.55 o 
  -3   4   1     2345.37     2399.46     16.18 o 
  -2   4   1     1420.16     1343.56      7.79 o 
  -1   4   1     1166.27     1042.97      4.36 o 
   0   4   1     5650.53     5525.75     26.65 o 
   1   4   1     6257.08     6058.11     26.33 o 
   2   4   1     1861.17     1885.24     11.92 o 
   3   4   1     1383.18     1335.99      8.40 o 
   4   4   1      835.16      722.54      5.42 o 
   5   4   1      118.21      102.15      1.89 o 
   6   4   1       14.90       12.17      1.40 o 
   7   4   1     2993.73     2974.97     11.86 o 
   8   4   1      304.37      299.50      3.36 o 
   9   4   1      103.54       99.39      3.39 o 
  10   4   1     1010.94     1028.96      7.64 o 
  11   4   1      195.38      203.16      4.73 o 
  12   4   1        4.46        3.12      3.32 o 
  13   4   1      311.43      321.38     12.43 o 
 -13   5   1       23.09       29.03      6.08 o 
 -12   5   1      317.16      303.37      6.11 o 
 -11   5   1        2.37        2.32      3.14 o 
 -10   5   1      874.64      838.52      9.25 o 
  -9   5   1      458.84      431.93      5.40 o 
  -8   5   1       12.68       17.16      2.34 o 
  -7   5   1     1165.31     1137.05      6.03 o 
  -6   5   1      223.32      202.18      2.14 o 
  -5   5   1      226.06      235.02      3.13 o 
  -4   5   1      581.84      620.54      5.22 o 
  -3   5   1     1875.96     2057.60     17.72 o 
  -2   5   1     2945.50     3162.47     13.55 o 
  -1   5   1        0.48        1.47      0.73 o 
   0   5   1     1456.61     1585.04      8.22 o 
   1   5   1     5058.80     5226.71     36.71 o 
   2   5   1       50.47       63.86      1.46 o 
   3   5   1      254.89      269.65      2.17 o 
   4   5   1      405.01      365.67      3.26 o 
   5   5   1      779.63      733.61      3.33 o 
   6   5   1       21.04       17.97      1.37 o 
   7   5   1      170.60      152.76      2.36 o 
   8   5   1     3037.14     2943.04     14.79 o 
   9   5   1      300.07      279.88      4.28 o 
  10   5   1      586.34      576.28      5.75 o 
  11   5   1       52.75       49.53      4.16 o 
  12   5   1       74.51       76.24      4.63 o 
 -13   6   1      111.26      113.11     13.37 o 
 -12   6   1      122.02      125.03      5.61 o 
 -11   6   1      298.33      273.03      5.52 o 
 -10   6   1       62.15       66.64      3.07 o 
  -9   6   1        9.92        8.86      3.09 o 
  -8   6   1      198.62      198.01      3.65 o 
  -7   6   1     1436.20     1342.48      6.08 o 
  -6   6   1       47.57       32.17      1.79 o 
  -5   6   1      848.87      902.00      6.59 o 
  -4   6   1     1159.98     1078.61     10.07 o 
  -3   6   1      204.70      217.84      2.17 o 
  -2   6   1      746.86      726.88      5.00 o 
  -1   6   1     4357.73     4409.02     22.56 o 
   0   6   1     1418.92     1409.47     10.04 o 
   1   6   1      312.39      307.54      2.36 o 
   2   6   1       43.30       21.08      1.39 o 
   3   6   1     1518.88     1546.85      6.77 o 
   4   6   1       62.59       62.14      1.08 o 
   5   6   1     1250.76     1136.80     13.51 o 
   6   6   1      372.96      382.00      5.70 o 
   7   6   1        4.60        2.23      1.88 o 
   8   6   1      125.31      126.39      3.30 o 
   9   6   1        0.01        1.71      2.55 o 
  10   6   1      116.54      103.60      4.18 o 
  11   6   1        1.01        0.45      3.38 o 
  12   6   1       31.23       30.89      4.33 o 
 -12   7   1        7.61        5.12      4.56 o 
 -11   7   1     1466.04     1439.73     12.90 o 
 -10   7   1       81.78       88.17      3.84 o 
  -9   7   1        0.10        0.35      2.62 o 
  -8   7   1     1269.17     1228.97     18.67 o 
  -7   7   1      847.19      840.73      9.95 o 
  -6   7   1      680.62      691.48      9.24 o 
  -5   7   1      828.45      810.15      3.71 o 
  -4   7   1      462.45      450.27      3.16 o 
  -3   7   1     1453.34     1553.08     12.30 o 
  -2   7   1     4422.29     4484.38     24.53 o 
  -1   7   1      184.64      194.37      1.94 o 
   0   7   1     6666.33     6687.79     27.83 o 
   1   7   1     2197.85     2367.99     13.93 o 
   2   7   1      653.97      683.02      5.32 o 
   3   7   1     1556.09     1525.86      9.51 o 
   4   7   1      658.96      665.72      4.59 o 
   5   7   1      155.02      172.54      1.97 o 
   6   7   1     3055.90     2947.62     18.31 o 
   7   7   1       68.96       72.30      2.09 o 
   8   7   1       74.80       75.88      2.57 o 
   9   7   1     2093.29     1977.28     12.79 o 
  10   7   1        0.00        0.56      3.25 o 
  11   7   1        9.85        7.24      3.94 o 
  12   7   1     1471.98     1497.79     14.15 o 
 -12   8   1      123.58      119.17      5.77 o 
 -11   8   1       25.33       28.15      4.12 o 
 -10   8   1        8.99        8.12      4.52 o 
  -9   8   1        1.08        1.19      3.81 o 
  -8   8   1       96.63      105.18      3.59 o 
  -7   8   1      154.39      155.06      3.04 o 
  -6   8   1        0.12        1.34      1.32 o 
  -5   8   1     1794.46     1813.45     17.07 o 
  -4   8   1      441.85      451.89      3.20 o 
  -3   8   1      148.44      120.53      1.76 o 
  -2   8   1     2112.77     2119.06     15.04 o 
  -1   8   1      193.91      154.68      2.05 o 
   0   8   1      953.48      946.67      4.37 o 
   1   8   1       26.31       11.83      0.75 o 
   2   8   1     1051.47     1016.95      5.33 o 
   3   8   1      821.33      787.75      6.06 o 
   4   8   1      463.52      418.58      3.55 o 
   5   8   1      408.13      382.51      3.21 o 
   6   8   1      680.40      724.83     12.03 o 
   7   8   1        0.01       -0.26      2.76 o 
   8   8   1       63.41       64.61      3.52 o 
   9   8   1      148.41      152.78      4.12 o 
  10   8   1       18.66       21.58      3.46 o 
  11   8   1       14.68       17.74      3.93 o 
 -11   9   1       53.82       56.03      4.81 o 
 -10   9   1      134.36      129.95      6.84 o 
  -9   9   1      571.98      553.24     11.53 o 
  -8   9   1        2.32        2.84      3.53 o 
  -7   9   1      113.61      111.00      3.04 o 
  -6   9   1     1803.57     1800.82      7.98 o 
  -5   9   1       66.82       79.25      2.73 o 
  -4   9   1      197.98      203.63      3.54 o 
  -3   9   1      387.16      363.56      3.85 o 
  -2   9   1       40.76       43.07      1.72 o 
  -1   9   1      223.69      213.60      2.97 o 
   0   9   1       92.13       90.08      2.09 o 
   1   9   1      191.46      200.75      2.63 o 
   2   9   1      499.64      519.60      3.91 o 
   3   9   1       98.39       93.75      2.15 o 
   4   9   1     1000.95      957.36      5.80 o 
   5   9   1        9.10       10.47      2.22 o 
   6   9   1      312.63      294.86      4.37 o 
   7   9   1      632.14      582.18      7.28 o 
   8   9   1        5.56        2.76      3.03 o 
   9   9   1      110.23      102.15      4.26 o 
  10   9   1      214.95      218.49      4.92 o 
  11   9   1      162.48      167.76      5.29 o 
 -11  10   1       33.07       26.87      5.01 o 
 -10  10   1      127.32      128.77      7.02 o 
  -9  10   1      626.71      607.11     19.36 o 
  -8  10   1       75.80       66.89      6.73 o 
  -7  10   1      203.01      204.27      5.23 o 
  -6  10   1        0.08        1.37      2.32 o 
  -5  10   1      526.53      498.97      5.42 o 
  -4  10   1      129.34      129.59      4.54 o 
  -3  10   1      669.08      635.90      3.37 o 
  -2  10   1     1355.01     1332.53      6.76 o 
  -1  10   1     2107.08     2237.85     22.45 o 
   0  10   1      144.09      124.51      2.23 o 
   1  10   1     1476.23     1397.75      8.75 o 
   2  10   1       64.33       85.82      1.81 o 
   3  10   1      274.86      246.79      2.64 o 
   4  10   1      534.88      543.48      4.79 o 
   5  10   1        1.44        0.12      2.38 o 
   6  10   1      187.10      180.70      3.85 o 
   7  10   1     1521.74     1495.51     12.28 o 
   8  10   1        5.50        6.86      3.23 o 
   9  10   1       58.98       55.12      4.23 o 
  10  10   1      182.99      192.11      5.87 o 
 -10  11   1       42.41       39.36      6.23 o 
  -9  11   1        1.12        0.04      6.25 o 
  -8  11   1        2.15        4.54      6.67 o 
  -7  11   1        2.55       -1.07      4.93 o 
  -6  11   1        9.62       12.29      2.98 o 
  -5  11   1       57.86       54.18      3.36 o 
  -4  11   1      466.58      423.43      5.33 o 
  -3  11   1      853.85      818.73     13.28 o 
  -2  11   1      257.97      236.81      3.55 o 
  -1  11   1       61.73       58.14      2.62 o 
   0  11   1       29.46       26.38      2.00 o 
   1  11   1      219.94      205.81      3.32 o 
   2  11   1       15.35       17.95      2.30 o 
   3  11   1       12.67       11.03      2.37 o 
   4  11   1       71.75       79.24      3.98 o 
   5  11   1       27.71       21.49      3.72 o 
   6  11   1       54.82       62.01      4.15 o 
   7  11   1        4.00        4.60      4.46 o 
   8  11   1       37.07       36.46      5.95 o 
   9  11   1       46.11       44.20      5.31 o 
  10  11   1        0.76       -2.24      5.27 o 
 -10  12   1      115.82      121.65      9.19 o 
  -9  12   1      154.30      169.74      9.37 o 
  -8  12   1       62.28       60.90      7.31 o 
  -7  12   1        0.44        2.56      4.89 o 
  -6  12   1       25.00       34.85      3.83 o 
  -5  12   1      380.24      363.21      7.12 o 
  -4  12   1       54.56       49.06      3.11 o 
  -3  12   1      247.69      260.31      4.18 o 
  -2  12   1      140.96      164.69      3.28 o 
  -1  12   1       64.92       63.03      3.05 o 
   0  12   1       28.98       39.01      2.57 o 
   1  12   1      232.07      260.65      3.62 o 
   2  12   1       48.12       54.59      2.56 o 
   3  12   1       10.08       16.40      2.79 o 
   4  12   1      373.77      410.15      8.35 o 
   5  12   1        0.11       -0.51      3.98 o 
   6  12   1      101.41      117.29      8.13 o 
   7  12   1      216.46      240.51     10.57 o 
   8  12   1       23.17       18.64      6.05 o 
   9  12   1       12.45       12.90      5.18 o 
  -9  13   1      642.73      634.96     23.66 o 
  -8  13   1        0.05        0.60      6.66 o 
  -7  13   1       16.06       17.44      6.52 o 
  -6  13   1      888.65      893.49     12.54 o 
  -5  13   1      105.56      101.94      3.96 o 
  -4  13   1      112.85      112.20      3.64 o 
  -3  13   1      557.86      590.64      6.50 o 
  -2  13   1       34.00       34.04      2.95 o 
  -1  13   1       20.45       17.52      2.77 o 
   0  13   1      284.50      305.72      4.82 o 
   1  13   1       29.53       41.57      2.93 o 
   2  13   1      510.76      501.55      6.14 o 
   3  13   1      674.76      685.27      7.55 o 
   4  13   1      924.97      938.37      8.79 o 
   5  13   1        0.09       -0.94      4.38 o 
   6  13   1      156.49      148.59      6.85 o 
   7  13   1      547.21      586.02     13.75 o 
   8  13   1       88.10       90.10      6.70 o 
  -8  14   1       53.35       65.76      9.51 o 
  -7  14   1      372.79      393.16     11.49 o 
  -6  14   1       33.54       24.51      5.56 o 
  -5  14   1       57.40       57.37      5.54 o 
  -4  14   1      333.11      362.22      6.60 o 
  -3  14   1      398.67      403.52      6.05 o 
  -2  14   1      107.45      105.20      4.30 o 
  -1  14   1      483.69      532.97      6.73 o 
   0  14   1      252.17      245.05      4.66 o 
   1  14   1      236.40      236.29      8.44 o 
   2  14   1      272.55      297.30      7.38 o 
   3  14   1      442.98      443.13      7.83 o 
   4  14   1      101.40      103.30      5.45 o 
   5  14   1      792.09      850.37     13.31 o 
   6  14   1       87.62       88.37      6.89 o 
   7  14   1       65.37       62.98      7.92 o 
  -6  15   1      166.80      155.76      9.22 o 
  -5  15   1      746.32      776.50     12.98 o 
  -4  15   1      102.22       87.64      5.77 o 
  -3  15   1      164.49      153.27      6.68 o 
  -2  15   1      872.09      874.30     13.75 o 
  -1  15   1      147.98      154.12      5.46 o 
   0  15   1      355.48      376.77      6.25 o 
   1  15   1       40.46       37.02      4.73 o 
   2  15   1      189.33      200.45      6.33 o 
   3  15   1      837.69      820.17     11.52 o 
   4  15   1       91.09       89.92      6.79 o 
   5  15   1        9.22        6.50      8.07 o 
   6  15   1      619.43      694.08     20.64 o 
  -4  16   1      409.83      414.60     11.94 o 
  -3  16   1       26.97       31.18      5.52 o 
  -2  16   1      244.06      237.88      7.77 o 
  -1  16   1      136.68      148.93      6.89 o 
   0  16   1      245.73      253.87      6.62 o 
   1  16   1       41.59       43.35      5.46 o 
   2  16   1      316.13      294.04     11.16 o 
   3  16   1      126.74      140.64      7.90 o 
   4  16   1      130.99      146.44      9.21 o 
 -14   0   2      496.66      507.21     11.76 o 
 -13   0   2      298.57      296.56      7.46 o 
 -12   0   2       69.11       75.67      6.57 o 
 -11   0   2      433.93      438.56      9.15 o 
 -10   0   2      519.51      516.99      6.60 o 
  -9   0   2       44.45       57.11      3.57 o 
  -8   0   2     4759.92     4598.32     32.65 o 
  -7   0   2       23.53       13.10      1.85 o 
  -6   0   2       89.95       93.86      2.32 o 
  -5   0   2     2209.00     2018.91      6.81 o 
  -4   0   2      323.15      316.33      2.45 o 
  -3   0   2    17368.00    15148.56    117.98 o 
  -1   0   2     1433.86     1392.56      7.31 o 
   0   0   2     2554.60     2524.52     12.80 o 
   2   0   2      127.56      124.28      1.31 o 
   3   0   2      344.06      394.92      4.02 o 
   4   0   2    13248.47    12661.35     73.05 o 
   5   0   2     2738.72     2702.67      9.56 o 
   6   0   2     1518.02     1606.18      8.94 o 
   7   0   2     2503.19     2587.01     13.79 o 
   8   0   2     1588.61     1537.21     10.29 o 
   9   0   2      274.68      273.45      5.10 o 
  10   0   2     2820.57     2771.20     48.57 o 
  11   0   2       91.95       93.53      5.05 o 
  12   0   2      313.05      315.38      8.95 o 
  13   0   2      274.25      277.67      8.64 o 
 -14   1   2      185.46      215.22      5.38 o 
 -13   1   2      293.45      297.87      6.67 o 
 -12   1   2       70.15       77.11      4.52 o 
 -11   1   2      534.47      549.21      6.86 o 
 -10   1   2      110.09      116.92      3.64 o 
  -9   1   2     1061.63     1048.26      6.02 o 
  -8   1   2      431.55      427.42      3.82 o 
  -7   1   2      707.64      749.56      4.54 o 
  -6   1   2     2011.80     1999.51     10.04 o 
  -5   1   2      503.68      536.44      2.87 o 
  -4   1   2    17201.17    16082.03    120.26 o 
  -3   1   2        4.36        7.81      0.92 o 
  -2   1   2      978.06      968.80      5.15 o 
  -1   1   2       62.56       72.41      0.94 o 
   0   1   2      187.82      187.27      0.97 o 
   1   1   2      200.22      188.88      1.45 o 
   2   1   2      399.53      479.36      3.21 o 
   3   1   2     3886.60     4240.35     21.09 o 
   4   1   2      124.67      124.07      1.64 o 
   5   1   2     2440.31     2377.39     16.64 o 
   6   1   2        4.48       16.15      1.83 o 
   7   1   2     1447.57     1462.84      6.60 o 
   8   1   2      218.51      199.26      3.14 o 
   9   1   2      639.47      617.79      4.97 o 
  10   1   2        1.07        3.09      2.43 o 
  11   1   2      695.41      675.42      9.72 o 
  12   1   2      363.66      347.38      7.07 o 
  13   1   2        3.68        1.92      3.58 o 
 -14   2   2       79.13       78.70      6.02 o 
 -13   2   2       35.19       34.64      3.73 o 
 -12   2   2        1.10        0.28      3.38 o 
 -11   2   2      164.62      159.78      4.17 o 
 -10   2   2       76.31       70.73      3.98 o 
  -9   2   2      908.00      879.70      6.03 o 
  -8   2   2       94.35      120.13      2.08 o 
  -7   2   2     1252.35     1231.26      5.24 o 
  -6   2   2     1015.39     1004.07      7.18 o 
  -5   2   2      187.46      224.39      2.20 o 
  -4   2   2     2664.68     2708.51     15.14 o 
  -3   2   2     2582.42     2558.00     14.05 o 
  -2   2   2      580.69      561.23      2.31 o 
  -1   2   2     7091.08     6623.32     41.74 o 
   0   2   2     5036.94     4821.82     23.97 o 
   1   2   2      275.42      309.70      2.89 o 
   2   2   2     1284.26     1357.83     11.51 o 
   3   2   2     4921.28     4870.95     14.09 o 
   4   2   2      252.88      284.32      2.64 o 
   5   2   2     1085.75     1212.56     10.98 o 
   6   2   2     2102.81     2153.75     12.20 o 
   7   2   2      148.14      147.50      2.75 o 
   8   2   2       98.61      124.35      2.90 o 
   9   2   2      644.29      645.73      5.86 o 
  10   2   2       17.48       22.44      2.81 o 
  11   2   2      101.73      104.78      3.33 o 
  12   2   2      130.75      120.19      3.86 o 
 -14   3   2       67.12       67.13      5.80 o 
 -13   3   2      317.71      317.96      5.49 o 
 -12   3   2        0.38       -0.33      3.43 o 
 -11   3   2      116.45      120.96      3.96 o 
 -10   3   2     1539.00     1485.82     10.07 o 
  -9   3   2      101.14       96.39      3.25 o 
  -8   3   2      184.45      210.33      3.56 o 
  -7   3   2      304.98      312.13      3.67 o 
  -6   3   2        0.09        2.40      2.02 o 
  -5   3   2      740.61      863.64     11.50 o 
  -4   3   2       88.70      146.50      1.47 o 
  -3   3   2      104.05      146.44      1.22 o 
  -2   3   2     2290.83     2304.28     11.57 o 
  -1   3   2     4918.31     4599.35     21.68 o 
   0   3   2     3504.19     3677.54     15.82 o 
   1   3   2      907.22      922.59      7.00 o 
   2   3   2     1280.95     1245.38     12.74 o 
   3   3   2     5447.61     5280.97     26.45 o 
   4   3   2      272.83      281.85      2.77 o 
   5   3   2     1208.84     1269.47      6.25 o 
   6   3   2     1115.57     1155.69     12.40 o 
   7   3   2     1481.31     1414.01      7.34 o 
   8   3   2       86.88       80.29      2.59 o 
   9   3   2       14.04        6.62      2.19 o 
  10   3   2     2194.72     2163.99     19.84 o 
  11   3   2      738.94      731.65     10.91 o 
  12   3   2      237.90      241.67      6.25 o 
 -13   4   2       23.82       21.94      3.62 o 
 -12   4   2        0.80        3.60      3.22 o 
 -11   4   2       61.25       61.17      3.93 o 
 -10   4   2      100.91      109.59      3.33 o 
  -9   4   2       24.37       26.32      2.68 o 
  -8   4   2        9.13        7.61      2.76 o 
  -7   4   2     1218.70     1259.83      6.70 o 
  -6   4   2     2331.36     2519.01     11.17 o 
  -5   4   2     4737.94     5056.56     24.91 o 
  -4   4   2       16.30       14.81      1.63 o 
  -3   4   2      170.32      196.50      2.87 o 
  -2   4   2     1216.57     1278.35      6.86 o 
  -1   4   2      122.06      151.26      1.09 o 
   0   4   2      457.28      472.34      4.09 o 
   1   4   2      718.64      797.73      7.60 o 
   2   4   2      225.75      240.04      2.08 o 
   3   4   2       47.34       59.90      1.11 o 
   4   4   2        1.57        6.30      1.16 o 
   5   4   2      273.86      277.23      2.52 o 
   6   4   2      167.35      168.02      2.18 o 
   7   4   2      104.59      121.15      2.73 o 
   8   4   2        0.06       -1.64      2.19 o 
   9   4   2      369.36      358.74      6.90 o 
  10   4   2       20.79       23.72      2.84 o 
  11   4   2       31.75       31.94      3.48 o 
  12   4   2       25.16       21.61      4.03 o 
 -13   5   2       12.27       17.27      4.66 o 
 -12   5   2      226.54      235.47      6.60 o 
 -11   5   2       67.57       73.44      4.19 o 
 -10   5   2      145.31      144.47      4.20 o 
  -9   5   2      537.93      539.39      5.93 o 
  -8   5   2       50.32       57.23      3.65 o 
  -7   5   2      252.00      232.53      3.95 o 
  -6   5   2       13.65       19.52      2.17 o 
  -5   5   2        0.01        3.85      1.73 o 
  -4   5   2     2977.26     2961.44     14.55 o 
  -3   5   2      984.14     1016.10      5.77 o 
  -2   5   2       57.13       75.04      1.20 o 
  -1   5   2      541.31      502.55      2.14 o 
   0   5   2      768.39      870.46      5.67 o 
   1   5   2      230.66      278.48      3.29 o 
   2   5   2      600.19      547.04      3.37 o 
   3   5   2      974.01     1152.68      9.77 o 
   4   5   2      249.47      230.33      1.85 o 
   5   5   2      580.43      630.10      7.31 o 
   6   5   2       40.19       52.78      1.79 o 
   7   5   2      927.01      909.14      5.94 o 
   8   5   2       94.90      101.68      2.92 o 
   9   5   2       34.85       29.65      2.60 o 
  10   5   2       30.45       26.29      3.03 o 
  11   5   2       92.18       90.02      4.41 o 
  12   5   2        0.00       -1.24      3.97 o 
 -13   6   2       22.82       21.94      5.20 o 
 -12   6   2       58.52       52.93      3.82 o 
 -11   6   2      340.42      335.73      5.26 o 
 -10   6   2       30.10       30.59      3.32 o 
  -9   6   2      444.54      433.80      5.55 o 
  -8   6   2       46.06       39.26      3.60 o 
  -7   6   2      537.83      512.31      4.63 o 
  -6   6   2        3.07       16.67      2.62 o 
  -5   6   2      173.27      183.67      4.03 o 
  -4   6   2       42.85       58.58      1.53 o 
  -3   6   2      819.90      874.31      5.25 o 
  -2   6   2      971.45      985.82      8.35 o 
  -1   6   2     1335.16     1459.25      8.49 o 
   0   6   2     3259.64     3376.00     14.38 o 
   1   6   2      759.26      756.74      4.72 o 
   2   6   2     1207.33     1163.75      7.48 o 
   3   6   2     1443.69     1484.38      9.96 o 
   4   6   2     1824.56     1796.92      8.80 o 
   5   6   2     1328.53     1384.56     11.05 o 
   6   6   2      490.97      492.65      5.55 o 
   7   6   2       81.14       81.54      2.35 o 
   8   6   2       16.19       15.48      2.31 o 
   9   6   2      799.87      766.80      6.86 o 
  10   6   2       29.79       30.39      3.46 o 
  11   6   2       65.38       63.88      4.22 o 
  12   6   2      327.70      325.38      7.12 o 
 -13   7   2        0.67       -0.73      8.07 o 
 -12   7   2      415.55      397.09      8.58 o 
 -11   7   2        1.88        2.58      3.30 o 
 -10   7   2       98.21      100.70      3.87 o 
  -9   7   2      203.21      215.13      4.60 o 
  -8   7   2      542.18      527.26      7.70 o 
  -7   7   2       94.81       99.92      3.46 o 
  -6   7   2      112.20      115.10      3.50 o 
  -5   7   2     2140.05     2206.58     10.90 o 
  -4   7   2     1148.02     1228.68      9.53 o 
  -3   7   2     1448.69     1535.41     17.14 o 
  -2   7   2      194.79      193.32      2.28 o 
  -1   7   2      588.02      598.07      7.15 o 
   0   7   2      562.49      618.09      6.96 o 
   1   7   2       53.20       55.26      1.67 o 
   2   7   2      511.35      556.35      3.27 o 
   3   7   2     1215.51     1258.93      4.77 o 
   4   7   2     1043.37     1103.19      4.65 o 
   5   7   2      159.48      150.98      2.41 o 
   6   7   2     1398.04     1376.27      9.62 o 
   7   7   2       41.78       40.26      2.38 o 
   8   7   2      321.28      298.19      4.94 o 
   9   7   2        0.01        1.45      3.02 o 
  10   7   2       77.50       75.91      3.90 o 
  11   7   2        0.26       -0.22      3.88 o 
 -12   8   2       83.31       74.01      6.47 o 
 -11   8   2      187.24      192.62      6.09 o 
 -10   8   2        8.24        7.24      3.49 o 
  -9   8   2      255.25      244.04      4.75 o 
  -8   8   2     1481.89     1438.79     15.80 o 
  -7   8   2      554.21      545.59      8.70 o 
  -6   8   2       28.60       30.92      0.96 o 
  -5   8   2     1358.57     1329.83      9.57 o 
  -4   8   2       22.38       31.15      1.63 o 
  -3   8   2      223.71      275.42      2.58 o 
  -2   8   2     2902.48     2802.41     26.15 o 
  -1   8   2      550.01      584.06      4.09 o 
   0   8   2       77.31       84.48      1.82 o 
   1   8   2      734.37      702.79      6.28 o 
   2   8   2      211.06      224.81      2.47 o 
   3   8   2      190.69      211.93      3.09 o 
   4   8   2     4693.93     4534.77     13.79 o 
   5   8   2        9.48       12.95      2.34 o 
   6   8   2      143.07      134.36      3.50 o 
   7   8   2      541.08      529.50      5.29 o 
   8   8   2       14.86       12.87      3.14 o 
   9   8   2       70.59       70.33      3.69 o 
  10   8   2      325.17      324.22      5.58 o 
  11   8   2       51.14       56.31      4.49 o 
 -11   9   2       22.78       20.36      4.82 o 
 -10   9   2       51.86       55.40      5.20 o 
  -9   9   2     1292.90     1224.20     16.19 o 
  -8   9   2        3.68        5.39      3.51 o 
  -7   9   2       62.39       65.46      3.19 o 
  -6   9   2      191.14      206.06      3.48 o 
  -5   9   2        0.12        2.11      1.63 o 
  -4   9   2        5.48        7.68      1.78 o 
  -3   9   2     1459.87     1510.17     14.50 o 
  -2   9   2       34.74       39.98      1.22 o 
  -1   9   2      474.76      490.65      3.69 o 
   0   9   2        4.26        7.86      1.57 o 
   1   9   2       45.44       46.73      1.04 o 
   2   9   2      392.02      415.79      4.53 o 
   3   9   2       38.06       37.38      1.92 o 
   4   9   2       41.39       43.44      2.03 o 
   5   9   2     1239.90     1214.97     10.23 o 
   6   9   2       26.45       25.80      2.81 o 
   7   9   2       27.85       25.50      3.43 o 
   8   9   2      249.32      261.32      5.10 o 
   9   9   2       37.08       31.97      3.40 o 
  10   9   2       18.42       22.53      3.65 o 
 -11  10   2       82.52       90.91      5.63 o 
 -10  10   2       37.05       41.93      5.12 o 
  -9  10   2      382.91      324.82      8.47 o 
  -8  10   2      221.73      208.53     10.53 o 
  -7  10   2      195.58      184.75      4.94 o 
  -6  10   2     1004.62      985.00      8.47 o 
  -5  10   2      189.96      176.88      3.80 o 
  -4  10   2      860.43      859.03     11.23 o 
  -3  10   2      854.45      809.34     10.64 o 
  -2  10   2      231.54      272.49      3.48 o 
  -1  10   2       48.03       41.24      2.33 o 
   0  10   2     1457.06     1441.10     12.03 o 
   1  10   2       39.50       46.58      1.48 o 
   2  10   2        0.88        0.76      1.40 o 
   3  10   2     1191.93     1119.44     12.13 o 
   4  10   2       69.13       76.62      2.84 o 
   5  10   2       82.05       78.30      2.99 o 
   6  10   2      632.55      627.76      7.74 o 
   7  10   2       35.36       33.65      3.77 o 
   8  10   2      103.15      109.82      4.70 o 
   9  10   2       11.55       10.97      3.67 o 
  10  10   2       31.67       32.92      4.22 o 
 -10  11   2      338.54      345.78      8.34 o 
  -9  11   2       38.80       37.90      6.30 o 
  -8  11   2       69.80       69.38      6.98 o 
  -7  11   2      632.51      625.66     14.46 o 
  -6  11   2       17.01       15.50      3.07 o 
  -5  11   2       10.34       10.46      2.53 o 
  -4  11   2     1594.14     1612.53     15.93 o 
  -3  11   2      773.84      803.50      8.46 o 
  -2  11   2       44.50       43.87      2.92 o 
  -1  11   2     1261.56     1250.90      6.27 o 
   0  11   2      327.76      362.98      4.43 o 
   1  11   2        0.76        1.47      2.05 o 
   2  11   2       74.91       81.98      2.58 o 
   3  11   2        8.95       10.81      2.59 o 
   4  11   2      908.89      903.98      9.04 o 
   5  11   2      283.48      275.47      5.68 o 
   6  11   2      102.03      116.26      4.66 o 
   7  11   2      801.00      791.70     10.36 o 
   8  11   2      118.67      123.27      5.98 o 
   9  11   2      265.63      268.36      7.33 o 
 -10  12   2       96.28      101.06      7.21 o 
  -9  12   2      136.37      148.95      7.38 o 
  -8  12   2       14.64       13.77      5.47 o 
  -7  12   2       13.06       15.98      4.43 o 
  -6  12   2       12.66       16.01      3.17 o 
  -5  12   2      139.25      125.31      4.00 o 
  -4  12   2      588.63      598.20      9.96 o 
  -3  12   2        0.37        1.14      2.76 o 
  -2  12   2      101.28       84.62      3.26 o 
  -1  12   2      504.34      542.18      8.67 o 
   0  12   2       38.21       34.65      2.56 o 
   1  12   2      575.22      543.11      5.59 o 
   2  12   2      105.56      103.98      4.24 o 
   3  12   2      364.81      359.36      5.66 o 
   4  12   2       21.92       22.97      3.59 o 
   5  12   2      554.23      521.83      6.70 o 
   6  12   2      203.30      204.06      5.81 o 
   7  12   2        1.78        4.07      4.44 o 
   8  12   2       64.96       58.62      6.73 o 
  -9  13   2      261.97      274.25      8.79 o 
  -8  13   2       96.04       99.48      6.55 o 
  -7  13   2       69.90       54.14      5.78 o 
  -6  13   2      631.42      611.16     12.12 o 
  -5  13   2        7.24        6.20      2.97 o 
  -4  13   2        1.26        2.53      2.96 o 
  -3  13   2      126.14      137.39      4.35 o 
  -2  13   2       14.41       16.32      3.44 o 
  -1  13   2        6.15        4.08      3.60 o 
   0  13   2       61.49       65.01      4.20 o 
   1  13   2       42.56       46.64      3.80 o 
   2  13   2      153.89      157.29      5.61 o 
   3  13   2        0.54       -0.35      3.85 o 
   4  13   2        0.44       -0.55      3.77 o 
   5  13   2      445.16      452.38      7.13 o 
   6  13   2       62.75       65.45      5.45 o 
   7  13   2        0.18       -0.83      5.04 o 
   8  13   2      298.53      282.31     15.10 o 
  -8  14   2      218.66      204.67      7.99 o 
  -7  14   2       43.72       57.92      6.31 o 
  -6  14   2      319.75      340.67      7.58 o 
  -5  14   2      956.94     1015.90     13.02 o 
  -4  14   2        5.03        2.49      3.61 o 
  -3  14   2      261.47      258.00      5.43 o 
  -2  14   2     1318.88     1337.30     21.37 o 
  -1  14   2       12.10        6.86      3.91 o 
   0  14   2        6.98        2.95      4.08 o 
   1  14   2      337.60      373.01      9.66 o 
   2  14   2      171.81      163.24      6.70 o 
   3  14   2        0.20        0.27      3.88 o 
   4  14   2      124.16      132.94      4.70 o 
   5  14   2      131.27      124.13      5.32 o 
   6  14   2      260.65      263.43      7.60 o 
  -6  15   2       10.64       16.86      8.82 o 
  -5  15   2        9.89        6.09      8.64 o 
  -4  15   2        9.15        9.58      4.71 o 
  -3  15   2        0.00       -1.10      4.77 o 
  -2  15   2       42.46       49.56      4.62 o 
  -1  15   2       53.09       58.08      4.61 o 
   0  15   2        0.76       -3.48      4.01 o 
   1  15   2       73.13       64.98      4.83 o 
   2  15   2      264.50      259.95      7.81 o 
   3  15   2      492.59      510.54      7.93 o 
   4  15   2       24.50       26.36      4.72 o 
   5  15   2       31.00       34.29     12.75 o 
  -4  16   2      128.16      148.16      9.21 o 
  -3  16   2      151.74      149.33      8.09 o 
  -2  16   2      228.12      221.46      8.92 o 
  -1  16   2        0.11        0.31      4.50 o 
   0  16   2      302.04      317.03      7.59 o 
   1  16   2        1.68       -0.74      3.98 o 
   2  16   2       14.79       15.31      4.50 o 
   3  16   2       36.81       44.30      5.32 o 
 -14   1   3       53.32       59.61      4.58 o 
 -13   1   3       73.60       86.41      4.88 o 
 -12   1   3       18.11       19.19      4.21 o 
 -11   1   3      452.41      432.99      6.12 o 
 -10   1   3      316.24      324.64      5.04 o 
  -9   1   3       39.39       30.64      2.57 o 
  -8   1   3      227.06      204.96      3.10 o 
  -7   1   3       13.26       19.44      1.34 o 
  -6   1   3      361.32      358.95      2.16 o 
  -5   1   3      495.08      457.81      2.84 o 
  -4   1   3     1019.60     1045.35      8.82 o 
  -3   1   3      918.60      909.19      5.24 o 
  -2   1   3     5842.42     5477.03     19.45 o 
  -1   1   3      103.97      160.84      1.67 o 
   0   1   3       64.95       68.67      0.88 o 
   1   1   3     1614.38     1587.80      9.75 o 
   2   1   3     6433.36     6586.58     42.22 o 
   3   1   3      225.47      323.22      3.45 o 
   4   1   3      103.93       96.99      1.96 o 
   5   1   3        7.92        9.26      1.75 o 
   6   1   3      173.34      174.21      2.72 o 
   7   1   3      320.64      317.84      3.46 o 
   8   1   3       11.13       20.98      2.33 o 
   9   1   3       51.75       52.19      2.59 o 
  10   1   3      653.89      684.21      5.89 o 
  11   1   3       33.63       34.88      3.23 o 
  12   1   3      189.43      179.40      4.15 o 
 -14   2   3       29.16       24.65      4.12 o 
 -13   2   3       47.42       44.06      4.71 o 
 -12   2   3        3.15        2.66      3.70 o 
 -11   2   3        0.78        1.70      3.44 o 
 -10   2   3      306.10      299.43      4.37 o 
  -9   2   3      396.98      357.90      3.51 o 
  -8   2   3       43.81       39.82      1.44 o 
  -7   2   3      230.63      241.61      2.27 o 
  -6   2   3       66.20       57.36      1.13 o 
  -5   2   3     3485.87     3703.82     20.57 o 
  -4   2   3     2411.97     2676.49     15.20 o 
  -3   2   3     1032.24     1241.51      8.21 o 
  -2   2   3      373.98      403.41      2.57 o 
  -1   2   3       43.59       41.62      1.02 o 
   0   2   3      135.99      114.42      1.08 o 
   1   2   3     1607.91     1818.70     11.48 o 
   2   2   3       92.44       98.83      1.13 o 
   3   2   3     8856.61     8911.18     81.08 o 
   4   2   3     1696.45     1846.94     10.58 o 
   5   2   3        8.13        4.39      1.53 o 
   6   2   3       18.71       17.78      1.99 o 
   7   2   3      103.88       98.73      2.70 o 
   8   2   3      268.65      257.57      3.45 o 
   9   2   3      332.90      357.74      4.49 o 
  10   2   3      597.52      591.82      6.68 o 
  11   2   3      850.25      875.66     10.62 o 
  12   2   3      136.55      144.84      4.32 o 
 -14   3   3      134.49      144.85      8.37 o 
 -13   3   3       20.57       21.24      4.52 o 
 -12   3   3       20.82       23.69      3.99 o 
 -11   3   3      148.11      156.07      4.32 o 
 -10   3   3       59.07       55.29      3.17 o 
  -9   3   3        8.88        7.51      2.81 o 
  -8   3   3       24.75       24.55      2.73 o 
  -7   3   3       58.92       78.72      2.36 o 
  -6   3   3     1330.20     1326.04      9.66 o 
  -5   3   3       92.75      112.52      1.63 o 
  -4   3   3     1217.89     1319.04      9.04 o 
  -3   3   3       43.55       42.38      1.12 o 
  -2   3   3      715.30      754.12      4.40 o 
  -1   3   3     1334.52     1399.11      9.63 o 
   0   3   3      953.91     1074.69      8.67 o 
   1   3   3      240.71      262.74      2.16 o 
   2   3   3      116.09      124.81      1.74 o 
   3   3   3       45.94       72.29      1.23 o 
   4   3   3      333.29      396.18      4.36 o 
   5   3   3      973.35      996.52     10.30 o 
   6   3   3       63.76       46.07      2.18 o 
   7   3   3      158.84      146.95      3.12 o 
   8   3   3      124.58      131.99      3.19 o 
   9   3   3       90.14       93.54      2.96 o 
  10   3   3      154.53      147.00      3.82 o 
  11   3   3        7.12        8.34      3.18 o 
  12   3   3      350.72      356.52      7.28 o 
 -14   4   3       95.15      115.72     12.75 o 
 -13   4   3        7.52        6.39      4.17 o 
 -12   4   3      737.55      747.36      9.62 o 
 -11   4   3      216.84      218.66      4.87 o 
 -10   4   3      205.70      181.44      3.91 o 
  -9   4   3       42.17       46.35      3.19 o 
  -8   4   3      316.51      303.89      3.97 o 
  -7   4   3     1065.44      957.67      5.87 o 
  -6   4   3      232.75      264.65      4.07 o 
  -5   4   3     2067.84     2037.21      8.64 o 
  -4   4   3      332.99      278.37      2.27 o 
  -3   4   3       22.69       20.75      1.22 o 
  -2   4   3      474.64      484.19      3.09 o 
  -1   4   3     5346.83     5241.36     30.52 o 
   0   4   3      761.49      789.29      6.55 o 
   1   4   3     3330.54     3415.83     26.50 o 
   2   4   3      972.86      819.46      4.70 o 
   3   4   3        1.59        3.04      1.15 o 
   4   4   3      443.61      459.57      3.41 o 
   5   4   3     2403.20     2318.38     13.43 o 
   6   4   3      154.24      157.02      2.58 o 
   7   4   3      137.17      131.89      2.85 o 
   8   4   3     1079.25     1093.89      8.76 o 
   9   4   3       32.34       32.78      2.82 o 
  10   4   3        4.71        1.19      3.07 o 
  11   4   3     1200.69     1192.28     19.15 o 
  12   4   3      410.90      413.59      7.15 o 
 -13   5   3      110.22      127.31      5.83 o 
 -12   5   3      158.71      167.28      5.57 o 
 -11   5   3      806.25      786.50     15.86 o 
 -10   5   3      237.29      236.33      4.63 o 
  -9   5   3       42.93       48.11      3.54 o 
  -8   5   3     1325.77     1227.03      8.57 o 
  -7   5   3       10.17       13.53      3.28 o 
  -6   5   3      335.97      348.54      3.71 o 
  -5   5   3     1710.57     1722.94     17.13 o 
  -4   5   3       54.78       80.99      1.79 o 
  -3   5   3      978.14     1006.80      9.56 o 
  -2   5   3        3.90        4.45      0.99 o 
  -1   5   3       88.39      107.15      1.84 o 
   0   5   3      172.45      199.79      2.06 o 
   1   5   3        1.30        2.94      0.82 o 
   2   5   3      541.74      508.04      5.15 o 
   3   5   3        0.05        3.34      1.01 o 
   4   5   3       64.49       65.02      1.89 o 
   5   5   3     1236.85     1197.49      8.92 o 
   6   5   3      944.11      909.92      6.11 o 
   7   5   3       14.47       14.94      2.21 o 
   8   5   3      883.87      895.42     12.92 o 
   9   5   3      130.83      123.08      3.69 o 
  10   5   3       60.28       62.91      3.75 o 
  11   5   3      500.47      497.17      8.01 o 
 -13   6   3        6.24        6.06      4.40 o 
 -12   6   3      308.85      333.11      6.11 o 
 -11   6   3      657.97      634.51      7.01 o 
 -10   6   3      102.74      108.68      4.09 o 
  -9   6   3      952.79      964.31      8.26 o 
  -8   6   3       46.26       64.59      3.65 o 
  -7   6   3      202.84      195.04      4.40 o 
  -6   6   3     2142.24     2060.81      9.53 o 
  -5   6   3       64.25       52.98      1.73 o 
  -4   6   3      380.35      351.21      2.88 o 
  -3   6   3     5384.75     5209.31     34.58 o 
  -2   6   3     1477.94     1526.97     10.88 o 
  -1   6   3      907.24      914.91      8.22 o 
   0   6   3     1244.13     1185.96     11.83 o 
   1   6   3     1503.33     1503.50      9.34 o 
   2   6   3      889.99      953.20      8.66 o 
   3   6   3     1198.46     1049.05      6.10 o 
   4   6   3     2735.84     2627.24     22.32 o 
   5   6   3       20.82       26.91      1.82 o 
   6   6   3     1177.79     1143.09      8.40 o 
   7   6   3        0.08        1.96      2.18 o 
   8   6   3      202.30      200.29      3.97 o 
   9   6   3      209.43      208.72      4.59 o 
  10   6   3        7.68        7.70      3.44 o 
  11   6   3       12.18       15.64      3.89 o 
 -12   7   3      252.92      250.63      6.47 o 
 -11   7   3        8.05        6.62      3.67 o 
 -10   7   3      606.19      620.14      6.73 o 
  -9   7   3     2655.78     2604.38     25.64 o 
  -8   7   3      193.97      179.74      4.69 o 
  -7   7   3      914.73      917.32      7.62 o 
  -6   7   3      933.90      897.77      8.38 o 
  -5   7   3      316.43      334.00      3.26 o 
  -4   7   3     2152.94     2163.10      7.08 o 
  -3   7   3     1367.37     1361.93      8.89 o 
  -2   7   3     1203.47     1327.06     11.90 o 
  -1   7   3     1554.16     1555.40     10.93 o 
   0   7   3      222.22      213.50      3.29 o 
   1   7   3     1123.27     1175.07      7.07 o 
   2   7   3      752.88      795.13      4.73 o 
   3   7   3       19.08       27.21      2.56 o 
   4   7   3     3711.35     3433.49     16.20 o 
   5   7   3       56.39       54.84      3.50 o 
   6   7   3      538.48      517.45      4.42 o 
   7   7   3     2925.09     2818.22     18.50 o 
   8   7   3       12.93       10.99      3.13 o 
   9   7   3        8.04        7.64      3.26 o 
  10   7   3     1288.47     1280.69     16.33 o 
  11   7   3      125.41      130.45      5.07 o 
 -12   8   3        4.04        4.23      5.25 o 
 -11   8   3      147.02      135.59      4.74 o 
 -10   8   3       14.91       16.31      4.00 o 
  -9   8   3       10.85       10.55      3.96 o 
  -8   8   3      119.55      109.31      4.26 o 
  -7   8   3       17.94       24.03      3.57 o 
  -6   8   3      200.42      188.31      5.04 o 
  -5   8   3        0.16        2.08      2.26 o 
  -4   8   3     3487.97     3454.71      9.30 o 
  -3   8   3       78.49      100.09      2.04 o 
  -2   8   3     2406.62     2378.56     16.41 o 
  -1   8   3      487.09      460.01      5.29 o 
   0   8   3      239.77      226.88      2.15 o 
   1   8   3      333.12      312.57      1.87 o 
   2   8   3      999.41      912.94      6.42 o 
   3   8   3      373.53      334.60      3.85 o 
   4   8   3      196.12      216.64      3.84 o 
   5   8   3      447.08      419.52      4.87 o 
   6   8   3      269.81      273.50      4.64 o 
   7   8   3      136.48      132.11      3.87 o 
   8   8   3      400.78      402.15      5.45 o 
   9   8   3       43.85       36.78      3.56 o 
  10   8   3      103.97      100.92      4.30 o 
 -12   9   3       52.42       49.67      7.97 o 
 -11   9   3      478.80      473.26      9.92 o 
 -10   9   3       21.11       23.61      4.21 o 
  -9   9   3        2.35        5.71      3.77 o 
  -8   9   3     1323.60     1343.35     12.45 o 
  -7   9   3       86.22       97.45      4.11 o 
  -6   9   3      105.99      120.90      4.16 o 
  -5   9   3      681.99      638.19      5.62 o 
  -4   9   3      665.39      655.55      7.89 o 
  -3   9   3       77.43       76.77      2.03 o 
  -2   9   3      889.38      847.97      9.02 o 
  -1   9   3      201.79      199.23      2.31 o 
   0   9   3       28.03       33.89      1.15 o 
   1   9   3      512.67      499.14      3.17 o 
   2   9   3      146.91      130.51      1.87 o 
   3   9   3      836.04      803.31      5.47 o 
   4   9   3     1193.21     1093.82      7.02 o 
   5   9   3      306.59      276.77      4.29 o 
   6   9   3       72.14       76.10      3.43 o 
   7   9   3      181.14      170.67      4.34 o 
   8   9   3      242.26      236.66      4.67 o 
   9   9   3        7.63        5.43      3.39 o 
  10   9   3        1.88        3.83      3.71 o 
 -11  10   3      503.26      504.98      9.26 o 
 -10  10   3       19.44       22.80      5.38 o 
  -9  10   3      120.10      130.10      5.61 o 
  -8  10   3      274.78      250.75      4.88 o 
  -7  10   3      431.89      413.31      5.61 o 
  -6  10   3      167.47      154.56      4.47 o 
  -5  10   3        5.58        4.98      2.35 o 
  -4  10   3     1419.60     1395.50      8.84 o 
  -3  10   3      801.32      796.63      5.87 o 
  -2  10   3      250.30      261.02      3.50 o 
  -1  10   3      968.07      949.43     10.67 o 
   0  10   3       25.03       34.41      1.38 o 
   1  10   3       11.14       19.11      1.41 o 
   2  10   3       18.83       18.23      1.76 o 
   3  10   3      124.54      124.46      2.55 o 
   4  10   3     1088.23     1075.62      6.48 o 
   5  10   3     1526.69     1470.18      9.91 o 
   6  10   3       23.10       22.77      3.22 o 
   7  10   3       71.84       69.72      3.82 o 
   8  10   3      279.31      267.81      6.06 o 
   9  10   3       47.18       46.38      4.22 o 
 -10  11   3       17.06       11.03      5.79 o 
  -9  11   3       76.61       60.63      6.13 o 
  -8  11   3       43.82       50.79      4.46 o 
  -7  11   3       11.81       13.63      3.91 o 
  -6  11   3      408.92      371.58      6.18 o 
  -5  11   3     1351.41     1302.06     15.04 o 
  -4  11   3       21.42       21.11      2.58 o 
  -3  11   3       73.42       64.86      2.84 o 
  -2  11   3      420.53      415.62      6.03 o 
  -1  11   3      219.94      202.40      3.31 o 
   0  11   3      112.23      115.08      3.57 o 
   1  11   3        0.60        3.08      3.00 o 
   2  11   3      410.00      421.46      5.67 o 
   3  11   3      406.36      371.57      5.55 o 
   4  11   3        2.42        1.57      3.32 o 
   5  11   3        0.62        5.61      3.98 o 
   6  11   3      209.26      208.93      6.10 o 
   7  11   3        0.10       -0.28      5.90 o 
   8  11   3        3.93        6.73      5.16 o 
   9  11   3       25.64       23.40      4.94 o 
 -10  12   3       16.75       17.79      5.86 o 
  -9  12   3       70.52       77.14      6.45 o 
  -8  12   3       80.90       85.13      5.37 o 
  -7  12   3       91.82       78.17      4.59 o 
  -6  12   3       44.33       48.50      4.24 o 
  -5  12   3       22.41       28.52      3.04 o 
  -4  12   3      738.66      741.47      6.16 o 
  -3  12   3       96.93       99.47      3.03 o 
  -2  12   3      306.18      307.35      5.08 o 
  -1  12   3      298.00      300.50      5.17 o 
   0  12   3      136.14      150.38      4.14 o 
   1  12   3      134.20      149.53      3.97 o 
   2  12   3      642.82      647.41      6.87 o 
   3  12   3       22.38       27.38      3.53 o 
   4  12   3        7.29        7.33      3.57 o 
   5  12   3      925.92      942.09      9.47 o 
   6  12   3        0.62        2.59      5.41 o 
   7  12   3       86.35       89.17      7.16 o 
   8  12   3      192.24      206.72      7.20 o 
  -9  13   3        8.91       10.99      6.13 o 
  -8  13   3      340.24      351.50      8.08 o 
  -7  13   3       22.86       25.85      4.96 o 
  -6  13   3        3.15        0.41      3.61 o 
  -5  13   3      408.72      442.10      5.47 o 
  -4  13   3        0.04       -2.37      3.77 o 
  -3  13   3       10.83        9.41      3.29 o 
  -2  13   3      688.59      714.05      7.63 o 
  -1  13   3       25.02       20.24      3.58 o 
   0  13   3      226.60      229.72      5.03 o 
   1  13   3      771.33      799.59      7.58 o 
   2  13   3      199.37      207.30      4.70 o 
   3  13   3       39.32       29.89      3.69 o 
   4  13   3      262.89      262.97      5.21 o 
   5  13   3      150.35      152.69      6.30 o 
   6  13   3      281.45      261.01      8.47 o 
   7  13   3       78.02       69.12      6.18 o 
  -8  14   3        0.89        1.08      5.21 o 
  -7  14   3        0.46        2.21      5.00 o 
  -6  14   3      102.06      106.95      7.01 o 
  -5  14   3       90.93       95.30      4.64 o 
  -4  14   3        1.23       -0.41      3.96 o 
  -3  14   3      502.99      532.01      8.65 o 
  -2  14   3      189.27      189.65      5.49 o 
  -1  14   3       19.30       12.85      3.61 o 
   0  14   3      165.03      175.62      4.99 o 
   1  14   3      353.04      339.73      5.98 o 
   2  14   3       35.14       31.53      4.56 o 
   3  14   3      489.73      511.09      7.48 o 
   4  14   3      317.24      316.20      6.21 o 
   5  14   3       25.61       31.77      5.25 o 
   6  14   3      105.89       98.01      7.43 o 
  -6  15   3      298.25      323.02      9.97 o 
  -5  15   3      353.05      344.26      9.43 o 
  -4  15   3      426.04      423.49      7.17 o 
  -3  15   3      601.00      638.84      8.48 o 
  -2  15   3      521.38      534.14      6.99 o 
  -1  15   3      164.84      164.42      5.00 o 
   0  15   3      494.62      500.54     11.36 o 
   1  15   3      281.17      277.71      5.84 o 
   2  15   3       22.17       23.82      4.38 o 
   3  15   3      101.72      102.44      5.39 o 
   4  15   3      466.36      484.48     12.52 o 
  -4  16   3       14.70        8.73      8.80 o 
  -3  16   3      365.71      390.46     10.89 o 
  -2  16   3       53.77       53.88      4.85 o 
  -1  16   3       78.48       84.24      4.62 o 
   0  16   3      152.22      154.46      5.16 o 
   1  16   3      148.53      154.19      5.34 o 
   2  16   3       61.97       70.06      4.64 o 
 -14   0   4       87.94       88.83      7.13 o 
 -13   0   4      194.01      186.87      9.78 o 
 -12   0   4        4.79        7.64      5.61 o 
 -11   0   4     1469.54     1457.02     14.33 o 
 -10   0   4     1339.08     1294.40     11.24 o 
  -9   0   4     1395.12     1301.62     18.74 o 
  -8   0   4     1235.72     1300.89      7.40 o 
  -7   0   4     3572.51     3348.89     21.32 o 
  -6   0   4     1555.27     1377.80      8.91 o 
  -5   0   4     1070.64     1175.96     12.33 o 
  -4   0   4     4783.32     4705.29     20.39 o 
  -3   0   4     3380.25     3594.24     29.02 o 
  -2   0   4      474.76      440.61      5.20 o 
  -1   0   4        7.08        1.99      1.27 o 
   0   0   4     2680.64     2771.89     25.86 o 
   1   0   4       87.69      132.19      1.66 o 
   2   0   4     4787.76     4826.31     46.99 o 
   3   0   4     5625.29     5755.52     36.11 o 
   4   0   4      839.50      993.96     14.52 o 
   5   0   4     2018.82     2154.52     48.01 o 
   6   0   4       60.79       62.92      3.25 o 
   7   0   4       53.18       47.63      3.49 o 
   8   0   4     2086.05     2195.60     13.57 o 
   9   0   4       95.39      102.92      4.33 o 
  10   0   4       28.28       27.69      3.90 o 
  11   0   4      388.97      382.39      7.92 o 
  12   0   4       97.66       92.28      6.95 o 
 -14   1   4      102.15      111.10      5.45 o 
 -13   1   4      436.05      438.79      7.84 o 
 -12   1   4      201.71      198.54      5.25 o 
 -11   1   4      370.29      369.20      5.50 o 
 -10   1   4     1140.20     1156.39      8.03 o 
  -9   1   4       21.53       17.73      2.58 o 
  -8   1   4     1276.92     1313.18      7.01 o 
  -7   1   4      282.24      341.49      3.18 o 
  -6   1   4     2509.06     2695.15      8.10 o 
  -5   1   4     2160.60     2213.50     16.93 o 
  -4   1   4      109.82      117.66      1.79 o 
  -3   1   4     4605.66     4740.88     27.96 o 
  -2   1   4     2078.57     2317.53     12.43 o 
  -1   1   4        0.46        2.10      0.87 o 
   0   1   4       51.28       62.13      1.04 o 
   1   1   4      587.18      643.21      3.38 o 
   2   1   4      168.24      192.44      1.62 o 
   3   1   4     1564.55     1547.42     11.40 o 
   4   1   4      471.47      559.47      3.48 o 
   5   1   4      524.19      515.33      3.68 o 
   6   1   4       55.77       46.63      2.20 o 
   7   1   4       73.30       56.80      2.54 o 
   8   1   4      187.21      205.34      3.29 o 
   9   1   4      261.04      281.69      3.96 o 
  10   1   4      558.25      572.68      7.57 o 
  11   1   4        0.98       -1.29      3.35 o 
 -14   2   4        0.26       -5.01      4.81 o 
 -13   2   4       92.61       96.44      5.07 o 
 -12   2   4       61.48       61.13      4.15 o 
 -11   2   4      602.86      575.67      6.43 o 
 -10   2   4      371.93      386.72      4.95 o 
  -9   2   4      141.58      146.72      3.51 o 
  -8   2   4      766.69      751.61      3.84 o 
  -7   2   4      189.15      226.33      2.24 o 
  -6   2   4     1281.45     1247.16      5.28 o 
  -5   2   4      928.06      916.24      6.13 o 
  -4   2   4       35.50       35.80      1.40 o 
  -3   2   4     1737.92     1812.23     13.17 o 
  -2   2   4      557.04      551.34      3.53 o 
  -1   2   4     1895.35     2021.22     15.03 o 
   0   2   4       31.76       31.07      1.00 o 
   1   2   4     5086.81     5120.66     36.08 o 
   2   2   4       49.10       76.44      1.25 o 
   3   2   4     1736.37     1887.39     11.91 o 
   4   2   4     2941.76     3065.02     14.02 o 
   5   2   4      134.56      152.01      2.53 o 
   6   2   4      551.83      602.90      4.48 o 
   7   2   4      269.66      281.48      3.62 o 
   8   2   4        0.15       -0.20      2.34 o 
   9   2   4      306.69      317.57      4.05 o 
  10   2   4      229.68      238.15      4.91 o 
  11   2   4        0.15        0.66      3.34 o 
 -14   3   4        0.02       -1.80      4.56 o 
 -13   3   4        0.00        0.98      4.23 o 
 -12   3   4      909.89      914.45     11.39 o 
 -11   3   4       98.48      103.21      4.15 o 
 -10   3   4      166.49      159.18      3.62 o 
  -9   3   4     1903.81     1923.40     11.18 o 
  -8   3   4       31.74       27.27      1.54 o 
  -7   3   4      336.42      393.77      2.27 o 
  -6   3   4      410.94      359.57      3.70 o 
  -5   3   4      297.76      320.01      3.10 o 
  -4   3   4        3.13        9.28      1.43 o 
  -3   3   4      249.23      214.92      2.57 o 
  -2   3   4     2226.55     2452.48     20.11 o 
  -1   3   4      472.50      497.90      4.14 o 
   0   3   4      234.78      186.12      2.52 o 
   1   3   4       35.33       61.18      1.35 o 
   2   3   4     1182.49     1232.10      9.53 o 
   3   3   4     1301.01     1389.53     11.99 o 
   4   3   4      475.34      472.57      4.09 o 
   5   3   4     1000.25      968.02      7.71 o 
   6   3   4       15.73       18.28      2.01 o 
   7   3   4       21.30       13.96      2.46 o 
   8   3   4     1507.43     1450.08     12.25 o 
   9   3   4      152.08      152.62      3.69 o 
  10   3   4       34.14       37.42      3.30 o 
  11   3   4     1400.30     1381.06     18.78 o 
 -14   4   4       12.96       11.90     10.05 o 
 -13   4   4        7.11        5.83      3.73 o 
 -12   4   4        4.05        3.73      3.66 o 
 -11   4   4       38.67       41.78      3.80 o 
 -10   4   4       16.95       12.03      2.82 o 
  -9   4   4        1.29        3.03      2.62 o 
  -8   4   4        0.08        1.28      2.41 o 
  -7   4   4        0.00        4.26      1.46 o 
  -6   4   4      150.64      165.86      2.39 o 
  -5   4   4      127.71      151.37      2.37 o 
  -4   4   4     1398.40     1602.97     17.68 o 
  -3   4   4        4.72        2.25      1.16 o 
  -2   4   4       29.41       25.88      1.36 o 
  -1   4   4     2626.00     2718.79     23.53 o 
   0   4   4       29.32       40.08      1.17 o 
   1   4   4        3.51        6.78      1.12 o 
   2   4   4      276.91      326.50      5.44 o 
   3   4   4      433.06      439.71      3.48 o 
   4   4   4        1.58        2.54      1.09 o 
   5   4   4       13.55       18.38      1.65 o 
   6   4   4     1031.03     1026.88      6.38 o 
   7   4   4      121.78      114.23      3.18 o 
   8   4   4        2.04        2.30      2.50 o 
   9   4   4       88.08       85.78      3.61 o 
  10   4   4       26.39       27.77      3.47 o 
  11   4   4       31.15       29.39      4.13 o 
 -13   5   4       25.91       25.44      4.90 o 
 -12   5   4      528.80      548.12      8.23 o 
 -11   5   4      416.54      416.54      6.93 o 
 -10   5   4        3.34        1.93      3.33 o 
  -9   5   4       53.14       48.22      3.24 o 
  -8   5   4       89.52       95.55      3.77 o 
  -7   5   4      335.71      344.43      4.66 o 
  -6   5   4      880.06      885.72      6.88 o 
  -5   5   4       20.59       18.49      1.58 o 
  -4   5   4      301.52      305.34      3.54 o 
  -3   5   4      831.15      784.93      7.28 o 
  -2   5   4        4.81        3.03      1.46 o 
  -1   5   4      338.80      344.03      3.91 o 
   0   5   4      424.28      527.25      2.71 o 
   1   5   4      878.85     1052.17      8.48 o 
   2   5   4      197.17      207.13      2.85 o 
   3   5   4      637.40      678.73     10.33 o 
   4   5   4      323.80      335.78      4.97 o 
   5   5   4       88.32       74.13      2.88 o 
   6   5   4        5.97        6.21      2.31 o 
   7   5   4      230.26      227.32      4.31 o 
   8   5   4       97.15       93.25      3.02 o 
   9   5   4      205.88      195.64      4.88 o 
  10   5   4        0.12       -0.55      3.83 o 
  11   5   4       58.57       48.99      4.31 o 
 -13   6   4      147.82      155.05      6.15 o 
 -12   6   4      109.90      114.33      5.31 o 
 -11   6   4      412.68      394.66      6.04 o 
 -10   6   4      273.73      267.98      5.16 o 
  -9   6   4        0.05        1.13      3.21 o 
  -8   6   4      156.68      138.37      4.40 o 
  -7   6   4      117.11      115.11      4.25 o 
  -6   6   4      174.83      176.03      2.69 o 
  -5   6   4     1346.56     1294.49      9.18 o 
  -4   6   4      348.93      339.52      3.98 o 
  -3   6   4        2.29        1.83      1.58 o 
  -2   6   4      500.70      478.50      4.99 o 
  -1   6   4        6.81       14.57      1.41 o 
   0   6   4       24.49       43.27      1.37 o 
   1   6   4     1741.36     1716.48      8.15 o 
   2   6   4      449.64      482.47      6.11 o 
   3   6   4      808.74      869.54      8.79 o 
   4   6   4      965.17      924.63      7.54 o 
   5   6   4       65.54       66.35      2.31 o 
   6   6   4       74.29       76.87      2.48 o 
   7   6   4      361.85      366.00      5.45 o 
   8   6   4       23.66       21.06      3.36 o 
   9   6   4       31.72       30.99      3.51 o 
  10   6   4      992.18     1023.63     12.53 o 
  11   6   4       72.28       76.03      5.01 o 
 -13   7   4        5.84       10.22      9.25 o 
 -12   7   4       55.91       50.84      4.82 o 
 -11   7   4      447.02      483.80      7.60 o 
 -10   7   4       30.15       29.14      3.97 o 
  -9   7   4      174.68      171.94      4.43 o 
  -8   7   4       33.47       29.37      3.84 o 
  -7   7   4     1458.31     1485.87     10.21 o 
  -6   7   4       86.12       87.33      2.21 o 
  -5   7   4      557.78      555.17      4.61 o 
  -4   7   4     3095.42     2975.76      8.77 o 
  -3   7   4      569.25      593.00      4.05 o 
  -2   7   4      296.85      281.69      3.63 o 
  -1   7   4       31.07       26.05      1.50 o 
   0   7   4       48.30       57.32      1.81 o 
   1   7   4       26.55       46.85      2.03 o 
   2   7   4      427.39      457.65      5.02 o 
   3   7   4      344.68      365.08      7.31 o 
   4   7   4     1908.53     1829.26     11.08 o 
   5   7   4      554.52      545.40      7.55 o 
   6   7   4      136.42      127.73      3.90 o 
   7   7   4      113.76      114.39      3.53 o 
   8   7   4        1.39        2.51      3.32 o 
   9   7   4       24.44       28.25      3.56 o 
  10   7   4      262.26      280.36      5.62 o 
 -12   8   4       39.18       44.92      5.34 o 
 -11   8   4      298.60      295.25      8.01 o 
 -10   8   4      333.26      332.51      6.32 o 
  -9   8   4       12.75       11.36      3.82 o 
  -8   8   4       11.06        7.61      3.65 o 
  -7   8   4       41.84       43.89      3.85 o 
  -6   8   4      221.09      219.14      3.32 o 
  -5   8   4      386.68      389.91      4.46 o 
  -4   8   4     3221.79     3059.09     11.46 o 
  -3   8   4      566.80      537.49      3.89 o 
  -2   8   4      285.90      286.08      3.98 o 
  -1   8   4     2988.07     2901.52     10.94 o 
   0   8   4       37.26       47.09      1.38 o 
   1   8   4       46.99       53.29      1.17 o 
   2   8   4     4959.08     4736.26     13.18 o 
   3   8   4      418.51      412.84      4.84 o 
   4   8   4        9.66        5.73      2.99 o 
   5   8   4      306.77      300.79      4.84 o 
   6   8   4      788.32      787.95      6.47 o 
   7   8   4      173.13      170.09      3.76 o 
   8   8   4      352.84      366.95      5.50 o 
   9   8   4      690.71      711.33      7.29 o 
  10   8   4      421.69      417.30      6.28 o 
 -12   9   4       19.46       11.71      7.75 o 
 -11   9   4     1051.69     1000.14     11.40 o 
 -10   9   4      174.11      194.18      5.47 o 
  -9   9   4       23.37       22.91      3.93 o 
  -8   9   4      324.38      319.92      5.89 o 
  -7   9   4      160.23      157.64      4.72 o 
  -6   9   4       17.10       16.34      3.78 o 
  -5   9   4      756.81      748.83      5.95 o 
  -4   9   4      568.65      555.98      5.11 o 
  -3   9   4       32.48       32.43      2.53 o 
  -2   9   4       84.27       83.83      2.32 o 
  -1   9   4        0.37        1.30      1.45 o 
   0   9   4      116.43      103.20      1.76 o 
   1   9   4       12.76        9.21      1.52 o 
   2   9   4       26.22       30.30      2.83 o 
   3   9   4      903.31      866.34      6.67 o 
   4   9   4       12.70       15.87      2.91 o 
   5   9   4      319.55      300.92      4.90 o 
   6   9   4      101.22      109.72      3.62 o 
   7   9   4       44.34       35.19      3.33 o 
   8   9   4        3.45        4.35      3.29 o 
   9   9   4      990.09      972.10     11.19 o 
 -11  10   4       12.30       18.17      5.18 o 
 -10  10   4        2.23        5.12      4.71 o 
  -9  10   4       58.52       65.38      4.30 o 
  -8  10   4      262.28      253.01      5.66 o 
  -7  10   4      107.45      103.54      4.39 o 
  -6  10   4      142.25      155.31      4.82 o 
  -5  10   4      828.66      790.72     10.23 o 
  -4  10   4       43.49       50.10      3.28 o 
  -3  10   4       62.78       58.96      3.39 o 
  -2  10   4     3700.71     3530.14     14.12 o 
  -1  10   4      183.02      167.19      3.33 o 
   0  10   4      486.87      483.59      4.65 o 
   1  10   4      754.24      708.43      8.67 o 
   2  10   4       72.10       79.08      3.03 o 
   3  10   4       71.05       71.77      3.08 o 
   4  10   4      726.86      726.90      6.15 o 
   5  10   4      141.76      127.25      3.78 o 
   6  10   4        0.00        2.80      3.09 o 
   7  10   4      253.08      234.32      5.92 o 
   8  10   4       56.91       52.29      4.25 o 
   9  10   4       31.94       26.60      4.22 o 
 -10  11   4      330.46      290.66     11.00 o 
  -9  11   4      223.62      226.03      5.98 o 
  -8  11   4       71.99       63.93      5.25 o 
  -7  11   4       10.51       11.22      3.67 o 
  -6  11   4      952.75      967.96      8.71 o 
  -5  11   4      259.07      262.06      6.48 o 
  -4  11   4      553.56      548.85      7.46 o 
  -3  11   4     2392.92     2367.08     11.50 o 
  -2  11   4      706.94      702.31     10.17 o 
  -1  11   4       25.60       15.80      3.62 o 
   0  11   4       80.30       76.42      4.35 o 
   1  11   4      210.16      215.43      5.15 o 
   2  11   4      176.86      180.67      5.06 o 
   3  11   4        0.68        4.93      3.93 o 
   4  11   4        0.21        4.43      3.79 o 
   5  11   4     1634.07     1577.65     11.66 o 
   6  11   4       75.95       75.31      5.40 o 
   7  11   4       65.48       75.42      5.21 o 
   8  11   4      535.35      552.26      8.42 o 
 -10  12   4        3.68        0.08      5.86 o 
  -9  12   4       24.51       26.35      5.43 o 
  -8  12   4        3.71        3.33      4.27 o 
  -7  12   4       72.63       68.23      4.58 o 
  -6  12   4      214.93      208.87      5.41 o 
  -5  12   4       63.76       70.98      3.86 o 
  -4  12   4       21.47       19.83      2.78 o 
  -3  12   4      430.28      429.44      6.43 o 
  -2  12   4       31.32       42.84      3.70 o 
  -1  12   4      351.39      331.27      6.16 o 
   0  12   4      107.47      111.49      4.79 o 
   1  12   4      265.49      275.00      5.23 o 
   2  12   4      142.92      133.18      4.91 o 
   3  12   4      205.83      183.62      5.32 o 
   4  12   4      204.02      196.79      5.82 o 
   5  12   4        0.05       -0.58      4.24 o 
   6  12   4      120.05      107.55      7.05 o 
   7  12   4       35.16       30.93      5.35 o 
  -9  13   4        3.37        1.58      5.22 o 
  -8  13   4      606.95      649.92     11.86 o 
  -7  13   4       20.08       18.53      4.39 o 
  -6  13   4       40.10       42.40      3.86 o 
  -5  13   4      292.36      299.64      7.35 o 
  -4  13   4       44.78       39.32      4.88 o 
  -3  13   4      184.49      186.58      5.18 o 
  -2  13   4      205.49      201.56      5.39 o 
  -1  13   4      130.48      122.97      4.75 o 
   0  13   4      728.07      720.95      9.50 o 
   1  13   4      162.21      151.27      4.71 o 
   2  13   4        3.70        4.99      4.04 o 
   3  13   4      558.38      577.36      7.87 o 
   4  13   4       10.79       10.12      4.32 o 
   5  13   4      177.38      176.01      5.79 o 
   6  13   4      500.20      509.85     11.02 o 
  -7  14   4      403.03      410.17     10.15 o 
  -6  14   4      110.76      103.38      5.79 o 
  -5  14   4      420.99      426.16      8.45 o 
  -4  14   4      844.70      865.49     13.42 o 
  -3  14   4      120.40      136.06      5.16 o 
  -2  14   4      476.94      493.36      7.70 o 
  -1  14   4      873.68      894.65     11.65 o 
   0  14   4       47.87       50.92      4.71 o 
   1  14   4        1.43        1.60      3.98 o 
   2  14   4      165.40      179.49      5.21 o 
   3  14   4      200.24      194.71      5.95 o 
   4  14   4      290.15      295.86      6.66 o 
   5  14   4      131.76      140.03      6.33 o 
  -6  15   4       37.20       52.04      8.44 o 
  -5  15   4        0.18        0.69      5.05 o 
  -4  15   4       29.10       29.89      5.25 o 
  -3  15   4       13.48       18.90      5.26 o 
  -2  15   4       42.17       42.36      4.51 o 
  -1  15   4       44.35       45.73      4.77 o 
   0  15   4      225.01      240.51      8.52 o 
   1  15   4      102.72      103.05      5.35 o 
   2  15   4       31.88       32.19      4.80 o 
   3  15   4       25.31       26.24      4.86 o 
  -3  16   4       14.58       17.16      6.52 o 
  -2  16   4      216.90      213.76      8.17 o 
  -1  16   4        8.93        5.14      4.58 o 
   0  16   4        0.04       -1.18      4.86 o 
   1  16   4      378.69      387.39      8.30 o 
 -14   1   5       12.63       14.09      4.55 o 
 -13   1   5      167.77      181.81      5.77 o 
 -12   1   5      267.64      271.55      5.40 o 
 -11   1   5      535.63      505.54      6.92 o 
 -10   1   5      263.06      240.26      4.23 o 
  -9   1   5      211.13      223.05      2.99 o 
  -8   1   5     1481.83     1494.97      7.59 o 
  -7   1   5     2067.94     2031.39      6.58 o 
  -6   1   5        4.77        6.10      1.83 o 
  -5   1   5     3697.24     3758.70     10.91 o 
  -4   1   5     2588.11     2662.58     16.02 o 
  -3   1   5      284.77      351.53      2.54 o 
  -2   1   5      336.60      317.71      4.09 o 
  -1   1   5      848.80      891.61      5.60 o 
   0   1   5      248.46      239.38      3.52 o 
   1   1   5       54.95       45.27      1.37 o 
   2   1   5     1128.15     1099.73      7.78 o 
   3   1   5      189.85      180.58      2.26 o 
   4   1   5      164.72      173.08      2.90 o 
   5   1   5      326.75      327.82      3.76 o 
   6   1   5       60.90       83.74      2.56 o 
   7   1   5        0.25        0.68      2.24 o 
   8   1   5      543.78      586.37      5.61 o 
   9   1   5       51.32       48.58      2.75 o 
  10   1   5      283.65      267.15      4.35 o 
  11   1   5      392.87      389.21      6.17 o 
 -14   2   5       96.90      103.05      5.20 o 
 -13   2   5        2.83        3.60      4.01 o 
 -12   2   5      172.61      159.24      4.75 o 
 -11   2   5      269.45      260.95      5.19 o 
 -10   2   5       91.20       79.42      3.13 o 
  -9   2   5       12.68       12.87      2.22 o 
  -8   2   5     1006.60      958.40      5.01 o 
  -7   2   5       65.49       98.79      2.37 o 
  -6   2   5      721.76      726.07      5.74 o 
  -5   2   5      875.24      838.83      9.94 o 
  -4   2   5      816.59      842.94      7.22 o 
  -3   2   5       55.22       63.38      1.77 o 
  -2   2   5        9.79        1.46      1.84 o 
  -1   2   5      397.80      345.07      3.49 o 
   0   2   5      590.47      607.97      4.44 o 
   1   2   5     4264.35     4268.85     19.40 o 
   2   2   5      140.44      104.94      1.47 o 
   3   2   5      164.36      147.21      2.14 o 
   4   2   5      328.96      348.35      3.37 o 
   5   2   5      162.35      179.87      3.12 o 
   6   2   5        3.26        4.96      2.50 o 
   7   2   5       97.64       72.95      2.92 o 
   8   2   5      382.15      388.95      4.74 o 
   9   2   5      339.44      348.69      4.88 o 
  10   2   5        0.04       -1.72      3.48 o 
  11   2   5      224.12      230.88      5.20 o 
 -14   3   5       24.98       26.28      4.94 o 
 -13   3   5      277.96      298.55      5.98 o 
 -12   3   5      141.45      136.24      4.72 o 
 -11   3   5      205.06      207.23      4.94 o 
 -10   3   5      112.94      127.94      3.54 o 
  -9   3   5       65.94       70.76      2.75 o 
  -8   3   5      124.09      118.46      2.61 o 
  -7   3   5       73.56       74.69      1.53 o 
  -6   3   5        0.46        4.99      1.80 o 
  -5   3   5      436.33      430.37      4.84 o 
  -4   3   5      398.98      396.60      4.10 o 
  -3   3   5      177.55      200.99      2.07 o 
  -2   3   5     1654.34     1865.63     13.35 o 
  -1   3   5      776.02      836.71      6.11 o 
   0   3   5     2479.17     2595.87     11.34 o 
   1   3   5       83.21       75.23      1.27 o 
   2   3   5        0.51        0.89      1.10 o 
   3   3   5      202.57      203.27      2.19 o 
   4   3   5     1000.39      929.88      5.18 o 
   5   3   5        4.32        7.58      1.86 o 
   6   3   5        4.29        6.68      2.50 o 
   7   3   5      680.46      660.89      5.86 o 
   8   3   5       44.74       42.55      2.97 o 
   9   3   5      148.40      148.97      3.77 o 
  10   3   5      636.55      660.71     11.10 o 
  11   3   5       15.64       10.72      3.86 o 
 -13   4   5      168.99      160.85      5.04 o 
 -12   4   5       89.89       91.32      4.24 o 
 -11   4   5      123.68      129.18      4.44 o 
 -10   4   5        8.02        7.17      3.03 o 
  -9   4   5     1109.96     1080.18      7.20 o 
  -8   4   5      255.74      281.32      4.41 o 
  -7   4   5      255.54      252.29      3.04 o 
  -6   4   5     2119.02     2069.18     14.46 o 
  -5   4   5       31.69       29.25      2.04 o 
  -4   4   5       33.80       24.66      1.54 o 
  -3   4   5     3980.10     3898.15     19.79 o 
  -2   4   5        0.71        2.44      1.11 o 
  -1   4   5      352.56      348.13      2.89 o 
   0   4   5     1274.06     1131.15      7.56 o 
   1   4   5      260.49      252.62      2.89 o 
   2   4   5      404.06      446.46      5.36 o 
   3   4   5     2923.16     2823.50     16.22 o 
   4   4   5      142.95      144.61      2.80 o 
   5   4   5       97.70       89.40      2.76 o 
   6   4   5      617.95      630.87      5.06 o 
   7   4   5        0.67        2.30      2.49 o 
   8   4   5        2.37        4.84      2.75 o 
   9   4   5     1075.75     1100.58     14.82 o 
  10   4   5        6.63        5.60      3.65 o 
 -13   5   5      470.08      487.98      8.37 o 
 -12   5   5      162.93      163.59      5.65 o 
 -11   5   5        0.05        1.11      4.10 o 
 -10   5   5     1123.52     1076.72      8.44 o 
  -9   5   5      187.72      189.74      4.12 o 
  -8   5   5       33.76       26.13      3.53 o 
  -7   5   5     2054.08     1983.67     16.71 o 
  -6   5   5       36.37       35.82      1.65 o 
  -5   5   5      394.66      402.08      3.85 o 
  -4   5   5       98.40       85.51      2.53 o 
  -3   5   5     1341.36     1346.15     12.80 o 
  -2   5   5       33.65       34.37      1.66 o 
  -1   5   5       40.95       71.85      1.89 o 
   0   5   5      409.85      407.51      4.60 o 
   1   5   5       17.07       15.92      1.79 o 
   2   5   5      193.85      196.83      4.53 o 
   3   5   5      799.53      773.59      5.92 o 
   4   5   5       75.56       70.80      2.18 o 
   5   5   5        0.09       -0.76      2.55 o 
   6   5   5     1557.53     1493.36     11.81 o 
   7   5   5      277.15      268.96      3.96 o 
   8   5   5      539.12      555.93      7.44 o 
   9   5   5      319.78      316.14      6.83 o 
  10   5   5      501.18      520.51      9.27 o 
 -13   6   5      435.24      423.66      7.95 o 
 -12   6   5       45.95       54.60      4.92 o 
 -11   6   5      458.82      460.97      6.52 o 
 -10   6   5      102.34      106.06      4.24 o 
  -9   6   5       12.35       12.68      3.53 o 
  -8   6   5      756.92      743.20      8.10 o 
  -7   6   5      106.68      118.59      4.56 o 
  -6   6   5        0.23       -0.09      2.17 o 
  -5   6   5     1505.26     1462.38      7.79 o 
  -4   6   5      210.88      218.00      4.76 o 
  -3   6   5       57.04       58.17      1.89 o 
  -2   6   5     1933.71     1850.15     12.39 o 
  -1   6   5       76.83       73.59      1.96 o 
   0   6   5      545.36      580.32      5.38 o 
   1   6   5     1551.82     1462.24     11.38 o 
   2   6   5     1276.68     1201.84      9.23 o 
   3   6   5      102.41      104.45      2.11 o 
   4   6   5     1069.48     1019.71      7.27 o 
   5   6   5      678.69      660.61      5.74 o 
   6   6   5        1.46        1.46      3.05 o 
   7   6   5     1686.63     1663.22     10.07 o 
   8   6   5       48.11       53.36      3.70 o 
   9   6   5        6.66        3.24      3.60 o 
  10   6   5      109.63      113.53      4.72 o 
 -13   7   5       46.79       52.49      7.43 o 
 -12   7   5      162.90      187.97      6.15 o 
 -11   7   5     1254.08     1233.66     14.00 o 
 -10   7   5       16.61       13.89      4.10 o 
  -9   7   5      348.74      377.28      7.20 o 
  -8   7   5     1782.46     1702.85     13.71 o 
  -7   7   5      176.17      182.74      4.91 o 
  -6   7   5     1290.27     1292.87     11.96 o 
  -5   7   5     1439.82     1390.26      7.94 o 
  -4   7   5      265.59      282.96      3.38 o 
  -3   7   5       71.20       67.96      1.84 o 
  -2   7   5     2969.55     2905.20     20.43 o 
  -1   7   5      556.75      627.80      5.40 o 
   0   7   5     1300.09     1260.73      7.56 o 
   1   7   5      672.96      599.44      5.47 o 
   2   7   5      742.61      730.55      8.52 o 
   3   7   5      332.70      310.13      5.17 o 
   4   7   5     1193.57     1147.46      7.68 o 
   5   7   5     1505.18     1442.42     12.25 o 
   6   7   5        4.92        3.05      3.07 o 
   7   7   5        4.56        6.37      3.15 o 
   8   7   5      586.85      591.58      9.28 o 
   9   7   5      172.91      182.43      5.02 o 
  10   7   5       96.48      109.75      4.79 o 
 -12   8   5        8.07        8.30      4.69 o 
 -11   8   5        5.50        4.84      3.75 o 
 -10   8   5      351.10      328.82      6.57 o 
  -9   8   5      188.19      165.85      5.18 o 
  -8   8   5      174.49      174.88      5.12 o 
  -7   8   5       17.18       21.24      3.81 o 
  -6   8   5      406.01      412.38      4.28 o 
  -5   8   5      155.42      156.32      3.65 o 
  -4   8   5     1050.82     1058.94      7.01 o 
  -3   8   5      581.42      574.92      6.28 o 
  -2   8   5       25.29       32.89      2.55 o 
  -1   8   5     1225.49     1230.07      6.28 o 
   0   8   5      531.97      539.99      4.38 o 
   1   8   5       95.55       82.39      3.41 o 
   2   8   5      108.34      104.35      3.76 o 
   3   8   5      395.41      372.16      5.08 o 
   4   8   5      263.64      261.82      4.65 o 
   5   8   5       17.03       14.15      2.95 o 
   6   8   5     1438.30     1393.15     10.71 o 
   7   8   5       21.55       26.66      3.12 o 
   8   8   5        3.28        2.50      3.44 o 
   9   8   5      175.43      174.27      4.84 o 
 -12   9   5       14.13       12.67      7.84 o 
 -11   9   5       31.38       20.12      4.39 o 
 -10   9   5     1293.76     1275.29     19.07 o 
  -9   9   5      140.91      146.95      4.99 o 
  -8   9   5      683.01      674.56      7.72 o 
  -7   9   5      591.50      559.15      7.12 o 
  -6   9   5      275.75      286.35      5.57 o 
  -5   9   5        0.40        0.13      2.69 o 
  -4   9   5      513.43      504.88      5.08 o 
  -3   9   5        1.12        3.10      3.03 o 
  -2   9   5      108.00      105.49      3.26 o 
  -1   9   5     1578.82     1487.57      6.56 o 
   0   9   5      184.74      168.45      4.18 o 
   1   9   5      595.36      585.78      5.30 o 
   2   9   5     1558.44     1434.12     11.02 o 
   3   9   5      187.16      174.16      3.95 o 
   4   9   5      441.36      436.31      5.54 o 
   5   9   5      169.46      164.31      3.75 o 
   6   9   5       70.88       73.12      3.24 o 
   7   9   5      335.54      330.25      5.27 o 
   8   9   5      180.94      182.40      4.71 o 
   9   9   5        8.37        8.50      3.88 o 
 -11  10   5       15.88       21.91      5.50 o 
 -10  10   5      186.62      154.13      6.26 o 
  -9  10   5      500.16      489.91      8.12 o 
  -8  10   5        4.28        5.48      4.04 o 
  -7  10   5       54.24       46.76      4.15 o 
  -6  10   5      945.36      927.79      9.12 o 
  -5  10   5       56.92       62.76      3.11 o 
  -4  10   5      547.16      516.38      6.94 o 
  -3  10   5      833.73      826.66      6.79 o 
  -2  10   5      173.60      155.94      3.86 o 
  -1  10   5       18.77       14.43      2.92 o 
   0  10   5        0.11       -0.33      2.79 o 
   1  10   5      270.38      269.14      3.99 o 
   2  10   5     1013.15      987.29      6.85 o 
   3  10   5      188.58      181.40      4.00 o 
   4  10   5      266.86      244.49      4.46 o 
   5  10   5      401.43      383.49      6.03 o 
   6  10   5      412.63      415.92      6.60 o 
   7  10   5       69.81       74.13      4.15 o 
   8  10   5       22.01       26.16      3.97 o 
 -10  11   5       73.43       74.89      5.73 o 
  -9  11   5       42.22       44.04      5.42 o 
  -8  11   5       45.71       42.29      4.42 o 
  -7  11   5       86.77       86.32      4.59 o 
  -6  11   5      109.87      107.94      4.55 o 
  -5  11   5       42.85       48.39      4.17 o 
  -4  11   5      449.25      434.73      5.28 o 
  -3  11   5      104.32       96.80      4.29 o 
  -2  11   5        0.12       -1.73      3.69 o 
  -1  11   5        8.20        4.65      3.97 o 
   0  11   5      437.00      411.05      6.59 o 
   1  11   5      128.47      114.58      4.20 o 
   2  11   5      173.05      178.47      5.31 o 
   3  11   5        3.05        4.88      3.80 o 
   4  11   5       62.64       61.67      4.82 o 
   5  11   5        7.45        7.37      4.43 o 
   6  11   5       86.34       85.01      5.70 o 
   7  11   5      137.08      129.46      5.23 o 
  -9  12   5        1.24       -1.19      4.41 o 
  -8  12   5       65.94       65.38      5.78 o 
  -7  12   5        9.62       10.52      4.88 o 
  -6  12   5      162.06      172.57      5.50 o 
  -5  12   5      150.00      154.53      5.21 o 
  -4  12   5      120.40      129.51      4.73 o 
  -3  12   5      350.53      347.30      5.77 o 
  -2  12   5        0.60        0.42      3.75 o 
  -1  12   5        0.29        3.40      3.77 o 
   0  12   5      337.05      327.16      6.34 o 
   1  12   5        4.22        2.36      4.35 o 
   2  12   5       22.08       21.89      4.25 o 
   3  12   5     1008.26     1008.26     12.14 o 
   4  12   5       34.00       34.25      4.42 o 
   5  12   5      179.96      181.92      5.82 o 
   6  12   5      380.24      375.31      8.32 o 
  -8  13   5       41.16       35.78      4.81 o 
  -7  13   5      201.48      225.33      6.52 o 
  -6  13   5       81.03       71.86      5.71 o 
  -5  13   5       91.97       88.22      5.84 o 
  -4  13   5      533.95      561.50      9.04 o 
  -3  13   5       16.06       14.03      4.14 o 
  -2  13   5      141.00      131.61      4.81 o 
  -1  13   5      545.70      561.91      7.96 o 
   0  13   5       31.56       36.67      4.51 o 
   1  13   5        3.28        1.81      4.20 o 
   2  13   5       81.67       87.40      4.57 o 
   3  13   5        2.23        1.46      4.39 o 
   4  13   5      443.27      426.55      7.56 o 
   5  13   5        0.04        2.09      4.61 o 
  -7  14   5       12.14        7.87      5.24 o 
  -6  14   5        2.44        1.30      5.31 o 
  -5  14   5      213.02      220.97      7.32 o 
  -4  14   5      151.89      165.44      7.01 o 
  -3  14   5       33.22       31.24      5.12 o 
  -2  14   5      301.14      311.06      7.94 o 
  -1  14   5      502.79      508.23      7.45 o 
   0  14   5       63.81       60.90      4.94 o 
   1  14   5      400.80      412.17      7.69 o 
   2  14   5      293.67      288.61      6.07 o 
   3  14   5        5.36        3.21      4.36 o 
   4  14   5       57.99       58.30      5.36 o 
  -5  15   5      642.29      666.13     17.80 o 
  -4  15   5      457.30      448.05      9.10 o 
  -3  15   5      153.08      158.99      6.91 o 
  -2  15   5      185.67      191.95      6.47 o 
  -1  15   5      101.75       97.60      5.35 o 
   0  15   5      102.43      108.17      5.13 o 
   1  15   5       72.49       67.49      4.94 o 
   2  15   5      283.79      287.03      7.23 o 
 -14   0   6       50.26       55.34      7.38 o 
 -13   0   6      604.34      594.27     11.20 o 
 -12   0   6       58.70       65.42      5.65 o 
 -11   0   6      751.30      698.33     13.64 o 
 -10   0   6     1200.74     1157.83     11.75 o 
  -9   0   6      177.70      175.17      4.35 o 
  -8   0   6     2745.62     2469.72     13.24 o 
  -7   0   6     2615.44     2795.81     19.85 o 
  -6   0   6     5601.71     5419.54     16.27 o 
  -5   0   6     2808.84     2853.89     11.11 o 
  -4   0   6      341.27      401.29      4.94 o 
  -3   0   6        5.51        1.60      1.51 o 
  -2   0   6     2330.27     2397.24     10.17 o 
  -1   0   6      553.49      586.89      4.93 o 
   0   0   6      261.15      226.23      1.87 o 
   1   0   6     7474.18     7360.85     52.78 o 
   2   0   6      103.68       90.15      2.22 o 
   3   0   6      637.35      644.62      6.08 o 
   4   0   6     1606.86     1597.26     18.18 o 
   5   0   6       35.52       32.80      3.82 o 
   6   0   6     1801.18     1882.42     12.68 o 
   7   0   6        9.40       13.35      3.50 o 
   8   0   6        5.97        1.78      3.55 o 
   9   0   6      131.41      140.19      4.82 o 
  10   0   6      194.13      202.00      6.36 o 
 -14   1   6       70.65       70.96      4.93 o 
 -13   1   6      540.12      565.49      7.41 o 
 -12   1   6      803.76      811.50      9.07 o 
 -11   1   6       90.60       94.07      3.83 o 
 -10   1   6      842.55      835.81      6.66 o 
  -9   1   6      254.57      247.89      3.48 o 
  -8   1   6        1.37        2.34      2.58 o 
  -7   1   6     2657.89     2672.81     14.13 o 
  -6   1   6      215.33      199.65      3.14 o 
  -5   1   6      858.17      903.33      8.47 o 
  -4   1   6      332.18      262.56      2.48 o 
  -3   1   6      613.97      583.99      3.40 o 
  -2   1   6       66.50       80.06      2.44 o 
  -1   1   6        8.02        8.97      1.61 o 
   0   1   6      639.11      644.06      5.39 o 
   1   1   6      585.17      608.48      3.39 o 
   2   1   6      133.23      105.63      1.90 o 
   3   1   6       37.77       37.84      1.85 o 
   4   1   6       40.13       30.98      2.30 o 
   5   1   6       28.60       19.24      2.44 o 
   6   1   6       55.96       53.26      2.86 o 
   7   1   6      127.70      132.05      3.40 o 
   8   1   6      456.93      473.09      5.36 o 
   9   1   6      174.06      170.06      4.03 o 
  10   1   6      104.43      116.37      4.28 o 
 -14   2   6       59.35       51.62      4.88 o 
 -13   2   6      251.99      256.26      5.75 o 
 -12   2   6      327.07      316.25      5.65 o 
 -11   2   6        1.02        1.49      3.20 o 
 -10   2   6      307.73      291.34      4.14 o 
  -9   2   6      319.34      339.51      4.15 o 
  -8   2   6      205.17      200.37      3.57 o 
  -7   2   6      611.82      591.42      4.57 o 
  -6   2   6        0.35        1.10      2.20 o 
  -5   2   6      534.13      538.75      4.18 o 
  -4   2   6      689.02      685.33      3.79 o 
  -3   2   6      435.70      464.44      6.10 o 
  -2   2   6        3.46        1.99      1.74 o 
  -1   2   6     1946.20     1940.48     13.99 o 
   0   2   6        7.11        3.71      1.69 o 
   1   2   6      490.89      460.43      2.98 o 
   2   2   6     3431.77     3474.15     20.24 o 
   3   2   6       10.57       12.14      1.78 o 
   4   2   6      834.25      871.07      4.61 o 
   5   2   6      168.33      194.09      3.45 o 
   6   2   6       14.29       14.00      2.49 o 
   7   2   6      346.33      327.32      5.36 o 
   8   2   6      209.79      237.77      4.20 o 
   9   2   6       23.93       15.94      3.10 o 
  10   2   6        3.53        4.90      3.47 o 
 -14   3   6      343.60      353.71      6.95 o 
 -13   3   6        0.58        0.19      3.92 o 
 -12   3   6       54.84       56.22      4.09 o 
 -11   3   6      578.12      584.65      6.53 o 
 -10   3   6       86.25       83.50      3.30 o 
  -9   3   6      102.39       90.75      2.83 o 
  -8   3   6     1684.46     1680.91      7.83 o 
  -7   3   6        5.07        3.75      2.13 o 
  -6   3   6      364.30      332.11      3.36 o 
  -5   3   6     1468.66     1445.64     16.13 o 
  -4   3   6      280.06      318.95      2.86 o 
  -3   3   6      154.28      146.13      2.28 o 
  -2   3   6        5.29       17.50      1.75 o 
  -1   3   6     1646.21     1801.70     10.24 o 
   0   3   6      858.92      916.63      4.24 o 
   1   3   6      257.83      246.65      2.13 o 
   2   3   6     1197.49     1210.86      6.85 o 
   3   3   6     1086.37     1024.76      8.05 o 
   4   3   6      226.56      226.51      2.89 o 
   5   3   6      678.83      659.37      6.14 o 
   6   3   6      900.86      885.83      9.35 o 
   7   3   6       21.57       25.14      2.75 o 
   8   3   6        5.54        5.88      2.81 o 
   9   3   6      595.28      623.00     10.27 o 
  10   3   6       71.89       64.39      4.40 o 
 -13   4   6        0.74       -0.21      3.81 o 
 -12   4   6       13.62       13.08      3.81 o 
 -11   4   6       87.64       81.35      4.01 o 
 -10   4   6      299.65      277.31      4.76 o 
  -9   4   6        0.00        1.62      2.57 o 
  -8   4   6      304.10      289.82      4.63 o 
  -7   4   6      830.30      805.65      6.88 o 
  -6   4   6      674.49      629.20      6.59 o 
  -5   4   6       24.60       32.70      2.83 o 
  -4   4   6      143.96      165.63      2.38 o 
  -3   4   6      838.10      930.79     10.71 o 
  -2   4   6       86.50       79.45      1.23 o 
  -1   4   6      207.06      236.95      1.57 o 
   0   4   6     1004.74     1022.98      6.87 o 
   1   4   6      114.14      106.18      2.00 o 
   2   4   6        0.06        1.59      1.16 o 
   3   4   6       47.83       59.10      1.68 o 
   4   4   6       11.45       16.21      1.53 o 
   5   4   6      168.18      176.77      4.25 o 
   6   4   6      100.22       99.31      3.13 o 
   7   4   6      486.66      472.41      5.00 o 
   8   4   6        2.11        1.30      2.89 o 
   9   4   6        0.38       -0.61      3.61 o 
  10   4   6        0.04       -0.94      3.96 o 
 -13   5   6       35.92       40.09      4.87 o 
 -12   5   6       30.17       27.00      4.85 o 
 -11   5   6      600.06      565.75      7.91 o 
 -10   5   6      113.45      120.90      4.44 o 
  -9   5   6       16.40       14.81      3.21 o 
  -8   5   6       82.30       79.59      3.94 o 
  -7   5   6       47.26       44.34      3.66 o 
  -6   5   6      236.20      252.76      3.51 o 
  -5   5   6      768.78      713.95      7.42 o 
  -4   5   6      150.54      146.92      2.40 o 
  -3   5   6        1.03        1.67      1.51 o 
  -2   5   6       41.04       67.74      1.35 o 
  -1   5   6      400.59      456.66      4.93 o 
   0   5   6      364.67      378.61      2.72 o 
   1   5   6      273.96      259.07      2.25 o 
   2   5   6        0.23        5.15      1.48 o 
   3   5   6       45.49       41.53      1.89 o 
   4   5   6        0.71        1.34      2.32 o 
   5   5   6      171.84      173.48      3.50 o 
   6   5   6        3.69        1.80      2.74 o 
   7   5   6       99.01      109.94      3.30 o 
   8   5   6       20.89       20.11      3.66 o 
   9   5   6      298.86      288.25      5.70 o 
 -13   6   6      160.90      159.36      6.34 o 
 -12   6   6      117.12      129.60      5.71 o 
 -11   6   6      144.38      140.31      4.84 o 
 -10   6   6      155.04      132.63      4.69 o 
  -9   6   6       29.66       33.49      3.54 o 
  -8   6   6      713.65      722.95      7.64 o 
  -7   6   6     2574.34     2454.07     13.01 o 
  -6   6   6      551.30      564.79      5.20 o 
  -5   6   6       21.54       27.17      3.18 o 
  -4   6   6     1189.97     1101.44      9.08 o 
  -3   6   6       50.60       48.54      2.03 o 
  -2   6   6      283.27      302.88      3.47 o 
  -1   6   6      103.79       84.36      2.19 o 
   0   6   6      126.20      128.39      2.55 o 
   1   6   6      285.34      283.08      3.65 o 
   2   6   6     1908.32     1831.46      7.10 o 
   3   6   6      181.95      177.53      3.30 o 
   4   6   6      374.86      363.97      4.43 o 
   5   6   6      292.95      292.52      4.36 o 
   6   6   6        0.53       -0.63      3.02 o 
   7   6   6       38.10       41.14      3.46 o 
   8   6   6      728.21      762.00      9.19 o 
   9   6   6       13.57       12.36      4.79 o 
 -12   7   6       84.27       84.55      5.25 o 
 -11   7   6       97.39       89.48      4.45 o 
 -10   7   6        0.02        0.51      4.16 o 
  -9   7   6       20.55       19.40      3.58 o 
  -8   7   6      150.11      147.49      4.89 o 
  -7   7   6        1.58        5.19      3.64 o 
  -6   7   6      443.46      429.59      4.87 o 
  -5   7   6      297.70      280.86      4.50 o 
  -4   7   6        0.03       -1.74      3.22 o 
  -3   7   6      390.87      365.82      4.30 o 
  -2   7   6        3.87        9.07      2.64 o 
  -1   7   6      278.65      242.73      3.13 o 
   0   7   6       63.13       63.91      2.31 o 
   1   7   6       72.55       72.39      3.57 o 
   2   7   6       38.91       28.40      3.60 o 
   3   7   6       53.91       49.12      3.06 o 
   4   7   6        1.68        1.02      2.58 o 
   5   7   6       19.86       21.70      2.73 o 
   6   7   6       80.59       85.26      3.62 o 
   7   7   6        1.72        5.66      3.19 o 
   8   7   6      237.32      252.74      5.48 o 
   9   7   6        0.11        0.03      5.60 o 
 -12   8   6      239.73      241.54      6.70 o 
 -11   8   6        3.34        2.72      3.94 o 
 -10   8   6        4.88        6.13      4.27 o 
  -9   8   6       39.50       38.28      4.29 o 
  -8   8   6        4.00        5.35      4.06 o 
  -7   8   6      303.23      295.02      5.04 o 
  -6   8   6      534.81      521.10      5.29 o 
  -5   8   6      980.92      959.38      8.35 o 
  -4   8   6     1050.18     1026.92      8.45 o 
  -3   8   6     1177.84     1146.45      8.49 o 
  -2   8   6      130.77      128.32      3.35 o 
  -1   8   6     1076.93     1086.67      6.72 o 
   0   8   6     2674.89     2543.19     20.56 o 
   1   8   6      497.04      460.44      5.18 o 
   2   8   6      111.31       89.12      4.10 o 
   3   8   6      231.19      227.35      4.96 o 
   4   8   6      664.65      655.13      6.45 o 
   5   8   6       32.00       35.55      3.14 o 
   6   8   6       46.83       55.90      3.51 o 
   7   8   6     1335.40     1334.17     12.82 o 
   8   8   6      369.27      369.52     10.52 o 
 -11   9   6       56.15       53.64      5.02 o 
 -10   9   6      313.03      332.62      6.81 o 
  -9   9   6       82.47       83.02      4.75 o 
  -8   9   6        0.60        0.69      3.91 o 
  -7   9   6      184.15      183.86      5.29 o 
  -6   9   6     1127.41     1079.05     18.00 o 
  -5   9   6      223.94      212.96      4.27 o 
  -4   9   6      104.59      101.87      3.41 o 
  -3   9   6        0.07       -0.33      3.02 o 
  -2   9   6      210.99      213.57      4.14 o 
  -1   9   6        0.02        1.40      3.18 o 
   0   9   6      457.03      423.05      6.21 o 
   1   9   6      148.50      145.40      4.05 o 
   2   9   6        1.01       -2.00      3.09 o 
   3   9   6       16.95       10.59      3.15 o 
   4   9   6       18.81       24.36      2.96 o 
   5   9   6       14.84       13.78      2.74 o 
   6   9   6        2.05        3.03      3.10 o 
   7   9   6      431.59      439.04      8.14 o 
   8   9   6        7.17        7.73      5.08 o 
 -11  10   6       19.13       15.40      5.50 o 
 -10  10   6      110.43      135.59      5.96 o 
  -9  10   6        1.63        1.94      4.26 o 
  -8  10   6       84.52       97.95      4.81 o 
  -7  10   6       36.54       34.42      4.28 o 
  -6  10   6      124.24      123.59      4.31 o 
  -5  10   6        0.19        0.37      2.80 o 
  -4  10   6     1274.38     1250.66      8.37 o 
  -3  10   6        2.21        3.11      3.07 o 
  -2  10   6      227.21      225.60      4.30 o 
  -1  10   6     1482.55     1399.61      8.16 o 
   0  10   6       45.55       44.38      3.24 o 
   1  10   6      649.63      652.45      6.11 o 
   2  10   6      384.56      375.16      5.03 o 
   3  10   6       76.25       70.15      3.92 o 
   4  10   6        1.93        1.77      3.45 o 
   5  10   6      544.65      540.26      6.34 o 
   6  10   6       36.65       32.17      4.53 o 
   7  10   6        2.34        4.19      4.93 o 
 -10  11   6       26.12       24.20      6.17 o 
  -9  11   6      105.94      107.47      5.17 o 
  -8  11   6      596.45      602.63      9.79 o 
  -7  11   6       22.58       23.84      4.17 o 
  -6  11   6      118.69      121.54      4.52 o 
  -5  11   6      857.40      846.95      8.61 o 
  -4  11   6       14.10       13.15      3.49 o 
  -3  11   6      115.12      113.12      4.59 o 
  -2  11   6      360.39      358.84      6.40 o 
  -1  11   6      205.19      194.44      5.54 o 
   0  11   6       56.19       56.92      4.38 o 
   1  11   6      144.89      142.00      5.23 o 
   2  11   6       10.21        9.58      3.63 o 
   3  11   6      849.05      854.05      9.46 o 
   4  11   6        7.65        6.59      4.22 o 
   5  11   6       49.94       55.27      4.69 o 
   6  11   6      873.42      900.78     15.91 o 
  -9  12   6        0.68        2.80      5.23 o 
  -8  12   6      364.16      384.56      8.38 o 
  -7  12   6       61.57       61.18      5.58 o 
  -6  12   6       43.13       46.55      5.20 o 
  -5  12   6       21.29       20.81      5.34 o 
  -4  12   6      438.65      437.97      6.94 o 
  -3  12   6      457.16      452.35      7.54 o 
  -2  12   6       57.67       52.17      4.35 o 
  -1  12   6     1685.32     1655.54     16.41 o 
   0  12   6        9.04        5.83      3.99 o 
   1  12   6      123.61      125.85      5.38 o 
   2  12   6      499.96      480.60      6.96 o 
   3  12   6        4.23       11.78      4.18 o 
   4  12   6      198.13      188.89      6.02 o 
   5  12   6        7.42        6.43      4.68 o 
  -8  13   6        2.22        5.84      6.41 o 
  -7  13   6      645.66      670.91     10.52 o 
  -6  13   6       19.06       11.75      5.02 o 
  -5  13   6        9.64        8.83      5.14 o 
  -4  13   6       66.91       64.53      5.23 o 
  -3  13   6      277.45      273.02      6.18 o 
  -2  13   6      690.69      650.61      8.52 o 
  -1  13   6      231.28      217.47      6.06 o 
   0  13   6       12.97       12.39      4.41 o 
   1  13   6      625.73      606.26      8.53 o 
   2  13   6        0.93       -0.74      4.25 o 
   3  13   6      128.39      131.59      5.24 o 
   4  13   6      511.60      505.07      8.46 o 
  -6  14   6       74.20       79.43      6.20 o 
  -5  14   6      460.39      458.89      9.15 o 
  -4  14   6      363.65      362.14      8.34 o 
  -3  14   6      217.79      223.60      6.77 o 
  -2  14   6      531.79      543.26      7.67 o 
  -1  14   6      259.63      257.93      8.70 o 
   0  14   6      813.59      802.97      9.76 o 
   1  14   6       37.25       40.34      5.27 o 
   2  14   6      102.54       95.20      5.82 o 
   3  14   6       59.29       61.76      5.62 o 
  -4  15   6        0.02       -0.94      7.20 o 
  -3  15   6       26.52       20.79      7.44 o 
  -2  15   6       70.47       70.60      8.01 o 
  -1  15   6        9.78       13.82      4.88 o 
   0  15   6        5.76        9.74      4.88 o 
 -14   1   7      126.95      135.05      6.65 o 
 -13   1   7      377.62      371.32      5.89 o 
 -12   1   7       19.59       17.73      3.49 o 
 -11   1   7       35.46       30.70      3.43 o 
 -10   1   7     1406.64     1370.59      8.18 o 
  -9   1   7      767.42      751.69      5.03 o 
  -8   1   7        1.08        3.72      2.57 o 
  -7   1   7     3591.93     3580.97     10.94 o 
  -6   1   7     1557.69     1566.94     11.08 o 
  -5   1   7        0.62        0.63      1.72 o 
  -4   1   7     1804.58     1797.42      6.71 o 
  -3   1   7      108.94      131.37      1.49 o 
  -2   1   7       72.04       76.96      2.23 o 
  -1   1   7     1068.61     1038.22      5.53 o 
   0   1   7      112.17      113.64      1.80 o 
   1   1   7     2970.41     2884.37      9.53 o 
   2   1   7     2550.28     2513.50      7.13 o 
   3   1   7     1400.85     1414.07     11.18 o 
   4   1   7       15.59        9.71      2.84 o 
   5   1   7      184.65      198.54      3.92 o 
   6   1   7      464.83      505.20      8.69 o 
   7   1   7      201.83      195.26      3.93 o 
   8   1   7       97.79       93.32      3.57 o 
   9   1   7      113.29      105.18      4.42 o 
 -13   2   7      244.05      261.48      5.64 o 
 -12   2   7        5.24        4.02      3.48 o 
 -11   2   7      143.12      146.72      4.28 o 
 -10   2   7      616.95      612.72      6.11 o 
  -9   2   7      307.73      325.99      4.22 o 
  -8   2   7       45.28       47.29      2.84 o 
  -7   2   7      883.35      834.26      5.59 o 
  -6   2   7     1723.02     1710.93      7.23 o 
  -5   2   7      206.74      222.43      2.79 o 
  -4   2   7     1352.52     1251.25     10.37 o 
  -3   2   7      735.53      662.07      5.25 o 
  -2   2   7      178.57      188.84      2.68 o 
  -1   2   7      389.86      363.41      3.69 o 
   0   2   7     4134.50     3926.06     19.63 o 
   1   2   7      228.02      221.62      2.56 o 
   2   2   7      402.53      413.04      4.31 o 
   3   2   7     1103.82     1058.19      8.86 o 
   4   2   7       57.63       48.58      2.29 o 
   5   2   7       11.44       20.50      2.21 o 
   6   2   7      387.25      394.80      6.00 o 
   7   2   7        0.47       -0.26      2.75 o 
   8   2   7       91.15       91.65      3.70 o 
   9   2   7      188.29      181.03      5.17 o 
 -13   3   7       84.09       77.41      4.54 o 
 -12   3   7      399.14      414.85      6.22 o 
 -11   3   7       89.43       94.09      3.87 o 
 -10   3   7       24.26       20.26      2.90 o 
  -9   3   7      557.66      580.53      5.20 o 
  -8   3   7        0.17        1.46      2.55 o 
  -7   3   7      113.50      112.43      3.07 o 
  -6   3   7      562.65      553.26      4.82 o 
  -5   3   7      224.78      199.31      4.00 o 
  -4   3   7      155.99      210.91      4.12 o 
  -3   3   7     1446.63     1412.24      9.73 o 
  -2   3   7        9.62        6.01      1.83 o 
  -1   3   7      184.03      225.33      2.92 o 
   0   3   7      316.85      307.71      3.11 o 
   1   3   7      220.65      251.25      3.22 o 
   2   3   7      879.53      858.16      6.83 o 
   3   3   7      172.86      142.16      2.43 o 
   4   3   7       97.91       93.16      2.35 o 
   5   3   7      733.21      709.80     11.74 o 
   6   3   7        0.23        0.66      2.53 o 
   7   3   7       74.43       70.96      3.17 o 
   8   3   7      886.00      894.16     15.08 o 
   9   3   7      150.56      151.11      5.52 o 
 -13   4   7      120.80      115.35      4.70 o 
 -12   4   7        0.02        0.70      3.70 o 
 -11   4   7      327.63      336.02      5.57 o 
 -10   4   7      176.11      189.04      4.19 o 
  -9   4   7        5.62        8.48      2.85 o 
  -8   4   7     1272.25     1266.25     10.81 o 
  -7   4   7        3.64        5.98      3.47 o 
  -6   4   7        5.55        3.19      3.11 o 
  -5   4   7     3224.16     3200.31     34.56 o 
  -4   4   7      107.05      111.29      2.30 o 
  -3   4   7        0.59       -0.37      1.07 o 
  -2   4   7     1145.21     1065.46      6.60 o 
  -1   4   7      267.58      258.41      3.08 o 
   0   4   7        2.59        1.44      1.67 o 
   1   4   7     2516.82     2374.05     12.60 o 
   2   4   7     1686.97     1627.48     12.20 o 
   3   4   7      353.78      348.76      2.98 o 
   4   4   7     1236.37     1278.70      8.72 o 
   5   4   7      121.20       99.23      3.25 o 
   6   4   7        3.71        1.18      2.74 o 
   7   4   7      708.45      716.13     11.67 o 
   8   4   7      144.37      143.68      5.51 o 
   9   4   7      368.37      367.10      8.33 o 
 -13   5   7       57.27       67.85      5.33 o 
 -12   5   7      475.34      478.19     10.22 o 
 -11   5   7       78.71       71.40      4.80 o 
 -10   5   7        1.49        7.15      3.68 o 
  -9   5   7      846.74      847.51     13.03 o 
  -8   5   7       32.17       28.72      4.04 o 
  -7   5   7        7.21        5.86      4.12 o 
  -6   5   7      553.36      507.59      8.13 o 
  -5   5   7      287.14      278.57      5.36 o 
  -4   5   7       32.13       35.16      1.95 o 
  -3   5   7       53.50       37.04      1.61 o 
  -2   5   7      184.17      187.55      2.14 o 
  -1   5   7      143.29      153.08      3.43 o 
   0   5   7      182.00      168.31      1.78 o 
   1   5   7       24.69       23.22      1.40 o 
   2   5   7     1061.81     1073.24     11.00 o 
   3   5   7      305.79      287.31      3.55 o 
   4   5   7     1032.53      990.60     10.39 o 
   5   5   7      265.21      251.03      3.85 o 
   6   5   7      102.86       97.92      4.74 o 
   7   5   7      259.75      245.85      5.86 o 
   8   5   7      177.83      189.82      6.89 o 
   9   5   7      216.89      227.37      8.87 o 
 -13   6   7      103.43      103.50      6.54 o 
 -12   6   7       17.94       15.37      4.65 o 
 -11   6   7       63.78       69.46      5.94 o 
 -10   6   7      254.84      252.08      5.55 o 
  -9   6   7        8.42       10.18      3.62 o 
  -8   6   7       43.19       48.65      5.03 o 
  -7   6   7      601.64      589.42      8.66 o 
  -6   6   7       25.67       28.92      3.48 o 
  -5   6   7      187.83      197.27      4.77 o 
  -4   6   7      271.68      288.00      4.44 o 
  -3   6   7      197.21      193.63      2.10 o 
  -2   6   7       28.73       39.80      1.91 o 
  -1   6   7     1402.36     1329.41      7.65 o 
   0   6   7      156.52      157.98      3.66 o 
   1   6   7       53.92       55.37      2.29 o 
   2   6   7      708.69      713.78      5.50 o 
   3   6   7      197.99      211.20      3.50 o 
   4   6   7       10.84       12.43      2.48 o 
   5   6   7      779.66      804.37      8.64 o 
   6   6   7      345.87      333.58      7.73 o 
   7   6   7       19.71       19.04      4.73 o 
   8   6   7      127.42      125.57      6.18 o 
 -12   7   7        0.10        2.13      4.39 o 
 -11   7   7       36.46       43.04      4.16 o 
 -10   7   7      681.23      675.29      8.49 o 
  -9   7   7       79.17       80.22      4.21 o 
  -8   7   7      520.97      535.49      8.95 o 
  -7   7   7     1411.20     1398.23     12.33 o 
  -6   7   7       79.98       84.23      3.47 o 
  -5   7   7       88.62       94.98      4.05 o 
  -4   7   7     2520.20     2460.59     18.06 o 
  -3   7   7      960.07      935.31      6.22 o 
  -2   7   7      109.45      103.37      3.69 o 
  -1   7   7     1240.82     1241.88      8.02 o 
   0   7   7      267.88      283.09      5.65 o 
   1   7   7      189.94      183.46      4.77 o 
   2   7   7     1047.33      997.81      6.63 o 
   3   7   7       35.64       42.94      2.72 o 
   4   7   7      298.85      310.69      5.92 o 
   5   7   7      152.28      150.49      5.12 o 
   6   7   7      264.04      255.75      7.87 o 
   7   7   7      223.03      226.88      7.03 o 
   8   7   7      151.14      158.05      6.32 o 
 -12   8   7        1.02        0.95      4.85 o 
 -11   8   7       17.90       14.83      4.21 o 
 -10   8   7      127.63      135.69      5.59 o 
  -9   8   7        1.06        4.59      4.24 o 
  -8   8   7       13.92       17.76      4.09 o 
  -7   8   7        5.88        8.47      4.90 o 
  -6   8   7       66.41       64.49      3.41 o 
  -5   8   7       15.60       17.02      3.09 o 
  -4   8   7       10.18       11.38      3.25 o 
  -3   8   7      745.78      746.75      7.48 o 
  -2   8   7       94.29      103.25      3.43 o 
  -1   8   7      251.38      252.72      4.81 o 
   0   8   7      359.32      365.41      7.11 o 
   1   8   7       67.85       57.52      3.72 o 
   2   8   7       37.40       41.15      3.53 o 
   3   8   7      100.15       99.68      4.44 o 
   4   8   7      239.07      225.29      5.28 o 
   5   8   7      200.08      219.83      5.58 o 
   6   8   7        4.20        6.26      4.50 o 
   7   8   7      358.29      345.57      8.85 o 
 -11   9   7       55.81       61.01      5.32 o 
 -10   9   7      117.91      123.39      5.40 o 
  -9   9   7      572.30      566.54     10.81 o 
  -8   9   7        0.21        2.48      4.21 o 
  -7   9   7       38.75       38.33      4.97 o 
  -6   9   7      286.45      296.26      5.86 o 
  -5   9   7      346.92      334.27      4.76 o 
  -4   9   7      321.17      312.38      5.08 o 
  -3   9   7     1232.06     1201.22      9.52 o 
  -2   9   7       26.09       24.86      3.68 o 
  -1   9   7      535.03      490.39      8.11 o 
   0   9   7     2167.38     2029.78     10.70 o 
   1   9   7      142.29      132.65      4.17 o 
   2   9   7        0.40        0.16      3.15 o 
   3   9   7       43.42       43.21      3.86 o 
   4   9   7        3.42        4.28      3.42 o 
   5   9   7      361.09      363.82      6.02 o 
   6   9   7       11.57        9.23      4.03 o 
   7   9   7       53.66       48.38      6.93 o 
 -10  10   7        1.11       -0.12      4.94 o 
  -9  10   7       57.81       56.00      4.80 o 
  -8  10   7      380.50      398.50      7.40 o 
  -7  10   7        6.96        6.79      4.14 o 
  -6  10   7      424.67      404.04      7.02 o 
  -5  10   7      100.77      110.20      3.69 o 
  -4  10   7      107.32       94.51      4.23 o 
  -3  10   7       21.29       15.60      3.38 o 
  -2  10   7      108.51      112.75      3.92 o 
  -1  10   7      147.39      144.60      4.18 o 
   0  10   7       81.58       84.50      3.98 o 
   1  10   7       37.51       47.62      3.82 o 
   2  10   7      495.37      444.97      6.04 o 
   3  10   7      201.53      188.07      4.91 o 
   4  10   7      209.28      217.21      5.67 o 
   5  10   7       12.29       14.77      4.23 o 
   6  10   7       87.64       90.55      6.04 o 
  -9  11   7       40.71       42.82      4.72 o 
  -8  11   7      201.72      199.91      6.01 o 
  -7  11   7       56.42       55.81      4.66 o 
  -6  11   7        1.94        2.36      3.56 o 
  -5  11   7       10.23        5.90      4.49 o 
  -4  11   7        3.53        3.03      3.81 o 
  -3  11   7       42.17       41.95      4.04 o 
  -2  11   7       99.56       96.75      4.61 o 
  -1  11   7        1.22        0.00      3.91 o 
   0  11   7       51.58       46.90      4.61 o 
   1  11   7       58.79       58.96      4.85 o 
   2  11   7        0.77       -1.47      4.11 o 
   3  11   7        9.68        5.34      3.84 o 
   4  11   7       29.44       20.91      4.82 o 
   5  11   7        6.04        8.06      4.59 o 
  -8  12   7       22.52       26.46      5.45 o 
  -7  12   7       25.89       30.12      5.21 o 
  -6  12   7        0.43        0.21      5.26 o 
  -5  12   7      185.72      181.16      6.60 o 
  -4  12   7        3.11        3.17      5.06 o 
  -3  12   7        0.37        0.76      3.97 o 
  -2  12   7      162.03      167.02      5.59 o 
  -1  12   7        1.07       -0.85      4.21 o 
   0  12   7        3.26        0.85      4.62 o 
   1  12   7      641.41      630.10      8.72 o 
   2  12   7        0.01       -1.88      4.50 o 
   3  12   7       14.09       11.20      4.08 o 
   4  12   7       28.69       23.74      4.74 o 
  -7  13   7        2.78        4.93      5.57 o 
  -6  13   7      308.12      319.99      8.38 o 
  -5  13   7      163.98      166.24      6.00 o 
  -4  13   7       92.75       91.74      5.92 o 
  -3  13   7      358.19      387.54      7.72 o 
  -2  13   7        5.01        5.05      4.11 o 
  -1  13   7       25.58       28.72      4.68 o 
   0  13   7      144.41      152.82      5.86 o 
   1  13   7       80.31       77.64      5.21 o 
   2  13   7       58.34       58.83      5.38 o 
   3  13   7       15.81       15.45      5.82 o 
  -5  14   7        2.63       -0.82      6.38 o 
  -4  14   7       34.29       36.17      5.47 o 
  -3  14   7      382.88      389.07      8.79 o 
  -2  14   7        0.11       -2.67      4.51 o 
  -1  14   7      232.39      246.55      6.75 o 
   0  14   7      443.25      432.36      8.23 o 
   1  14   7       16.90       18.97      6.04 o 
 -13   0   8        0.09       -0.03      5.19 o 
 -12   0   8        0.57        1.38      5.37 o 
 -11   0   8      457.26      420.25      9.09 o 
 -10   0   8      480.68      472.05      7.53 o 
  -9   0   8     2288.24     2250.30     13.56 o 
  -8   0   8      316.58      332.55      7.12 o 
  -7   0   8     1182.22     1201.37     11.39 o 
  -6   0   8      240.27      243.15      4.61 o 
  -5   0   8     1057.57      983.00      8.56 o 
  -4   0   8      352.56      358.88      3.86 o 
  -3   0   8       21.35       22.37      1.13 o 
  -2   0   8      851.26      779.93      8.07 o 
  -1   0   8     1148.43     1193.72      9.95 o 
   0   0   8      150.99      162.16      4.79 o 
   1   0   8      152.08      151.30      5.23 o 
   2   0   8     2771.29     2699.48     13.31 o 
   3   0   8       18.04       16.80      3.49 o 
   4   0   8      998.96     1053.90     20.39 o 
   5   0   8     1558.72     1608.93     13.15 o 
   6   0   8       21.49       26.49      4.94 o 
   7   0   8      245.88      244.61      8.65 o 
   8   0   8      267.66      281.86      8.19 o 
 -13   1   8       10.82       13.68      3.90 o 
 -12   1   8      753.02      760.63      7.26 o 
 -11   1   8      106.87      112.90      3.88 o 
 -10   1   8       39.34       46.29      3.38 o 
  -9   1   8      868.03      850.42      8.69 o 
  -8   1   8      898.48      883.62      5.99 o 
  -7   1   8        1.89        3.08      2.43 o 
  -6   1   8      532.08      512.64      4.27 o 
  -5   1   8     1133.15     1058.20      4.67 o 
  -4   1   8        5.11        7.34      1.20 o 
  -3   1   8      477.48      475.40      3.42 o 
  -2   1   8     2216.34     2189.35     15.37 o 
  -1   1   8      109.62      116.03      1.65 o 
   0   1   8       58.45       59.08      2.74 o 
   1   1   8        0.25        0.66      2.45 o 
   2   1   8       59.71       57.94      2.76 o 
   3   1   8      278.85      267.89      4.14 o 
   4   1   8      209.51      212.77      5.07 o 
   5   1   8       16.00       18.11      3.59 o 
   6   1   8      127.98      138.04      4.56 o 
   7   1   8       48.94       46.54      4.23 o 
   8   1   8       44.88       43.37      4.17 o 
 -13   2   8        0.04       -0.58      3.76 o 
 -12   2   8       73.92       72.37      3.98 o 
 -11   2   8      160.18      159.90      4.19 o 
 -10   2   8        6.42        6.55      3.06 o 
  -9   2   8      136.73      140.56      3.50 o 
  -8   2   8       42.27       41.08      2.73 o 
  -7   2   8       15.28       15.25      2.51 o 
  -6   2   8      976.90      970.89      5.94 o 
  -5   2   8       39.82       44.42      2.86 o 
  -4   2   8        1.79        1.26      3.29 o 
  -3   2   8     1582.88     1602.16     11.24 o 
  -2   2   8       70.37       69.59      2.48 o 
  -1   2   8      101.97       95.39      2.57 o 
   0   2   8     2506.80     2400.44     13.77 o 
   1   2   8        0.55        0.25      2.37 o 
   2   2   8      439.03      447.52      4.86 o 
   3   2   8      320.68      338.66      5.29 o 
   4   2   8       59.60       72.51      2.98 o 
   5   2   8      186.92      167.49      4.58 o 
   6   2   8      465.90      502.70      7.56 o 
   7   2   8       43.73       37.62      4.37 o 
   8   2   8        9.91       12.32      3.94 o 
 -13   3   8      269.10      283.50      5.81 o 
 -12   3   8        0.02       -0.64      3.64 o 
 -11   3   8       47.74       45.66      3.62 o 
 -10   3   8      306.32      316.46      4.54 o 
  -9   3   8      160.54      164.23      3.59 o 
  -8   3   8      663.57      644.46      5.88 o 
  -7   3   8     1952.66     1906.24      7.94 o 
  -6   3   8       40.91       44.46      3.28 o 
  -5   3   8      469.04      451.30      5.36 o 
  -4   3   8      642.22      584.06      5.59 o 
  -3   3   8       16.85       19.72      2.39 o 
  -2   3   8      622.24      609.40      5.51 o 
  -1   3   8      138.38      118.93      2.70 o 
   0   3   8      517.90      498.06      5.66 o 
   1   3   8      431.43      397.34      4.33 o 
   2   3   8     1118.64     1061.55     11.91 o 
   3   3   8     1766.15     1650.02     10.90 o 
   4   3   8     1327.85     1306.48      8.50 o 
   5   3   8        0.47        6.16      3.83 o 
   6   3   8      106.00      117.44      4.86 o 
   7   3   8      549.99      572.39      9.90 o 
   8   3   8      194.19      210.14      7.06 o 
 -13   4   8        3.15        8.39      4.82 o 
 -12   4   8        0.17       -1.73      3.81 o 
 -11   4   8      245.07      239.70      5.48 o 
 -10   4   8      113.19      102.09      3.87 o 
  -9   4   8     1139.57     1073.89      7.96 o 
  -8   4   8       55.73       56.88      3.55 o 
  -7   4   8       54.28       49.34      3.85 o 
  -6   4   8      191.65      170.67      4.59 o 
  -5   4   8        4.94        4.31      3.11 o 
  -4   4   8      275.34      296.67      4.17 o 
  -3   4   8       68.03       58.89      2.44 o 
  -2   4   8      137.82      150.61      2.81 o 
  -1   4   8        9.91       12.28      2.05 o 
   0   4   8      142.74      132.43      2.71 o 
   1   4   8      157.98      160.92      3.52 o 
   2   4   8      198.83      182.65      4.62 o 
   3   4   8      284.11      275.78      5.20 o 
   4   4   8       63.62       59.61      3.53 o 
   5   4   8        9.95       10.12      3.89 o 
   6   4   8       65.64       55.66      4.55 o 
   7   4   8        0.09       -2.02      4.00 o 
   8   4   8        0.00       -0.32      4.15 o 
 -12   5   8        8.68        8.98      4.54 o 
 -11   5   8       33.78       35.14      4.78 o 
 -10   5   8      206.56      208.22      5.31 o 
  -9   5   8       18.39       20.29      4.00 o 
  -8   5   8       96.88      100.82      4.37 o 
  -7   5   8      109.61       98.05      4.95 o 
  -6   5   8       23.12       28.87      3.36 o 
  -5   5   8        4.80        4.94      3.07 o 
  -4   5   8       88.71       82.58      3.22 o 
  -3   5   8      257.72      256.18      3.21 o 
  -2   5   8       17.90       19.28      1.83 o 
  -1   5   8      566.42      521.41      5.67 o 
   0   5   8       98.15       90.50      2.96 o 
   1   5   8      352.40      333.40      7.74 o 
   2   5   8      214.07      187.78      5.67 o 
   3   5   8       12.75       15.32      3.30 o 
   4   5   8       15.67       12.40      3.32 o 
   5   5   8      194.68      194.52      5.02 o 
   6   5   8      269.28      258.12      6.86 o 
   7   5   8      255.60      263.60      6.37 o 
   8   5   8        2.55       -1.73      5.95 o 
 -12   6   8       45.20       43.43      4.95 o 
 -11   6   8       14.68       17.42      4.49 o 
 -10   6   8      577.82      533.98      7.45 o 
  -9   6   8      609.02      571.18      7.77 o 
  -8   6   8      353.76      354.73      7.40 o 
  -7   6   8      380.85      373.35      8.01 o 
  -6   6   8     1696.95     1633.61     10.10 o 
  -5   6   8      149.42      142.17      4.02 o 
  -4   6   8       83.12       83.91      3.25 o 
  -3   6   8      189.32      185.08      3.70 o 
  -2   6   8        1.84        1.93      2.60 o 
  -1   6   8      912.97      878.25      8.90 o 
   0   6   8      980.55      913.52      8.40 o 
   1   6   8      333.10      322.59      7.45 o 
   2   6   8      870.70      827.52      8.35 o 
   3   6   8      456.22      407.53      5.94 o 
   4   6   8       98.58      102.34      4.98 o 
   5   6   8      182.39      200.49      5.55 o 
   6   6   8      578.93      574.58      9.27 o 
   7   6   8       15.04       15.41      5.16 o 
 -12   7   8        3.48        2.23      4.98 o 
 -11   7   8      219.83      240.83      6.03 o 
 -10   7   8        6.95        3.84      4.46 o 
  -9   7   8       57.60       62.26      4.82 o 
  -8   7   8        0.71        0.79      4.82 o 
  -7   7   8      388.54      366.44      7.46 o 
  -6   7   8       23.49       25.25      3.68 o 
  -5   7   8        6.73        7.05      3.16 o 
  -4   7   8      392.33      367.70      4.74 o 
  -3   7   8        0.99        0.60      2.97 o 
  -2   7   8       81.47       97.43      3.65 o 
  -1   7   8       65.41       60.01      3.24 o 
   0   7   8       11.51       11.57      3.68 o 
   1   7   8        2.03        0.78      3.62 o 
   2   7   8      258.23      237.39      5.51 o 
   3   7   8      197.73      177.78      4.92 o 
   4   7   8        0.00       -0.43      3.44 o 
   5   7   8       13.00       14.56      3.97 o 
   6   7   8       13.83       17.77      4.98 o 
   7   7   8        0.07       -1.89      5.45 o 
 -11   8   8      272.71      273.58      6.08 o 
 -10   8   8        0.37       -1.29      4.35 o 
  -9   8   8      280.82      285.11      8.03 o 
  -8   8   8      301.53      284.88      7.17 o 
  -7   8   8      699.24      676.44      9.19 o 
  -6   8   8      138.65      140.68      4.06 o 
  -5   8   8      190.67      188.32      4.55 o 
  -4   8   8      761.10      750.65      6.53 o 
  -3   8   8      538.56      518.35      5.61 o 
  -2   8   8      414.84      399.46      5.88 o 
  -1   8   8     1571.17     1463.94     13.29 o 
   0   8   8      360.29      344.75      5.99 o 
   1   8   8      110.63      112.62      4.58 o 
   2   8   8      565.08      538.13      7.21 o 
   3   8   8       72.43       68.96      4.02 o 
   4   8   8       35.37       37.44      3.94 o 
   5   8   8      611.54      608.88      8.32 o 
   6   8   8      103.89       94.92      5.89 o 
 -10   9   8        2.23        4.71      4.48 o 
  -9   9   8      149.67      174.38      5.90 o 
  -8   9   8      577.56      581.70     15.44 o 
  -7   9   8       21.54       16.14      4.83 o 
  -6   9   8       87.45       87.01      4.35 o 
  -5   9   8       13.90       12.39      3.09 o 
  -4   9   8        2.00        2.90      3.58 o 
  -3   9   8        9.84        8.60      3.58 o 
  -2   9   8      243.06      225.15      5.15 o 
  -1   9   8       90.30       87.54      4.14 o 
   0   9   8       78.11       86.72      4.17 o 
   1   9   8       63.20       65.52      3.98 o 
   2   9   8       92.96       94.31      4.28 o 
   3   9   8       33.86       32.14      4.34 o 
   4   9   8       11.80        8.21      3.92 o 
   5   9   8      141.97      145.82      5.55 o 
   6   9   8      162.51      158.52      7.06 o 
 -10  10   8        2.56        1.24      4.92 o 
  -9  10   8      174.02      184.03      6.08 o 
  -8  10   8       23.54       22.54      4.62 o 
  -7  10   8       86.71       77.33      5.44 o 
  -6  10   8       35.36       40.44      3.87 o 
  -5  10   8      374.38      366.99      6.32 o 
  -4  10   8        0.32        3.02      3.81 o 
  -3  10   8      582.24      576.52      6.45 o 
  -2  10   8      123.64      129.84      4.58 o 
  -1  10   8      204.97      200.26      4.98 o 
   0  10   8      785.87      774.95      8.70 o 
   1  10   8       44.26       44.36      4.53 o 
   2  10   8       53.65       60.42      4.68 o 
   3  10   8      370.03      385.93      6.97 o 
   4  10   8        0.05       -1.89      3.85 o 
   5  10   8       57.87       66.71      6.56 o 
  -9  11   8       20.38       31.82      5.02 o 
  -8  11   8        1.98        0.44      4.57 o 
  -7  11   8      516.14      539.49     10.86 o 
  -6  11   8       69.84       71.84      7.08 o 
  -5  11   8       57.87       51.87      5.42 o 
  -4  11   8        6.61        4.61      3.99 o 
  -3  11   8       69.06       78.10      4.77 o 
  -2  11   8      164.99      151.15      5.40 o 
  -1  11   8      182.99      177.48      5.75 o 
   0  11   8      109.79      117.91      5.68 o 
   1  11   8      321.33      313.05      7.12 o 
   2  11   8       23.13       13.74      4.34 o 
   3  11   8        1.45        0.87      4.71 o 
   4  11   8      388.31      420.45      8.72 o 
  -8  12   8        4.57       -0.47      5.75 o 
  -7  12   8        0.62        4.95      5.89 o 
  -6  12   8      117.79      116.23      7.09 o 
  -5  12   8      148.06      149.11      6.53 o 
  -4  12   8       33.91       37.11      5.52 o 
  -3  12   8     1228.82     1205.52     17.21 o 
  -2  12   8       15.82       18.01      4.39 o 
  -1  12   8       14.35       19.95      4.71 o 
   0  12   8      883.92      846.15     10.00 o 
   1  12   8       75.31       93.06      5.75 o 
   2  12   8      184.53      173.46      6.17 o 
   3  12   8       33.16       33.35      7.36 o 
  -6  13   8       42.28       36.42      6.81 o 
  -5  13   8      285.80      285.48      9.42 o 
  -4  13   8        3.70        1.54      5.00 o 
  -3  13   8        0.00       -0.28      5.52 o 
  -2  13   8      228.38      223.22      6.67 o 
  -1  13   8      158.22      144.73      5.85 o 
   0  13   8        0.68        0.83      4.65 o 
   1  13   8      174.90      170.25      8.12 o 
 -13   1   9      113.81       92.31      5.62 o 
 -12   1   9      549.00      561.69      6.79 o 
 -11   1   9      196.60      193.26      4.38 o 
 -10   1   9        2.08        3.56      3.00 o 
  -9   1   9      881.63      882.27      6.44 o 
  -8   1   9      229.87      220.33      3.68 o 
  -7   1   9      123.21      129.99      2.95 o 
  -6   1   9      813.78      850.81      5.84 o 
  -5   1   9      366.42      362.56      3.79 o 
  -4   1   9       74.47       65.26      2.00 o 
  -3   1   9      741.08      731.21      5.25 o 
  -2   1   9       17.23       20.92      2.54 o 
  -1   1   9     1626.48     1626.87      7.68 o 
   0   1   9     3335.72     3206.27     15.61 o 
   1   1   9      525.44      544.27      5.04 o 
   2   1   9      382.61      362.27      4.38 o 
   3   1   9     1155.45     1225.42     12.31 o 
   4   1   9      306.41      309.72      6.40 o 
   5   1   9      302.00      304.58      6.18 o 
   6   1   9      444.28      453.37      8.51 o 
   7   1   9        5.38        6.07      4.19 o 
 -13   2   9       95.96      101.17      5.90 o 
 -12   2   9      603.90      601.92      6.91 o 
 -11   2   9      326.26      315.23      5.11 o 
 -10   2   9       67.28       68.92      3.41 o 
  -9   2   9       20.46       18.14      2.71 o 
  -8   2   9      324.08      313.79      4.06 o 
  -7   2   9      343.23      339.94      4.98 o 
  -6   2   9      386.43      359.88      4.57 o 
  -5   2   9      488.01      463.34      4.28 o 
  -4   2   9      428.29      423.16      3.92 o 
  -3   2   9      480.82      443.05      4.45 o 
  -2   2   9      712.79      708.69      4.94 o 
  -1   2   9        8.86       12.76      2.51 o 
   0   2   9      110.21      106.00      3.20 o 
   1   2   9     1617.20     1555.56      7.57 o 
   2   2   9        6.04       10.19      2.88 o 
   3   2   9       28.01       33.31      3.49 o 
   4   2   9     1159.08     1169.67     10.05 o 
   5   2   9       10.06        9.30      3.96 o 
   6   2   9        4.59        6.93      3.73 o 
   7   2   9      359.08      362.84      7.18 o 
 -12   3   9        1.83        4.81      4.31 o 
 -11   3   9      452.76      472.42      5.89 o 
 -10   3   9      120.28      131.44      3.64 o 
  -9   3   9        3.77        3.35      3.24 o 
  -8   3   9      373.78      368.32      5.13 o 
  -7   3   9       96.13       97.97      3.81 o 
  -6   3   9       78.89       90.59      3.52 o 
  -5   3   9       54.94       53.24      3.64 o 
  -4   3   9     1157.07     1124.52     10.18 o 
  -3   3   9      208.80      229.46      3.61 o 
  -2   3   9      763.72      720.43      5.11 o 
  -1   3   9      110.86       97.28      2.85 o 
   0   3   9      240.78      247.40      3.67 o 
   1   3   9       83.45       69.79      2.87 o 
   2   3   9       55.16       58.42      3.81 o 
   3   3   9      101.72      108.81      4.28 o 
   4   3   9        3.56        3.02      3.32 o 
   5   3   9        3.74        2.64      4.02 o 
   6   3   9      172.77      171.94      5.33 o 
   7   3   9      190.45      207.86      6.44 o 
 -12   4   9       28.02       28.32      4.75 o 
 -11   4   9        1.97        6.17      4.06 o 
 -10   4   9      189.58      203.29      5.17 o 
  -9   4   9       14.45       11.05      3.22 o 
  -8   4   9       38.35       44.80      3.49 o 
  -7   4   9     1088.53     1088.67     10.16 o 
  -6   4   9      109.59      109.66      4.24 o 
  -5   4   9       72.39       73.03      3.55 o 
  -4   4   9      852.54      800.72      6.50 o 
  -3   4   9      121.85      157.33      3.09 o 
  -2   4   9        7.22        4.47      2.19 o 
  -1   4   9     1035.10      992.38      7.77 o 
   0   4   9     1532.07     1505.50     17.48 o 
   1   4   9      254.46      248.55      5.12 o 
   2   4   9      688.58      726.95      7.41 o 
   3   4   9      685.64      616.13      7.01 o 
   4   4   9       32.40       28.57      3.67 o 
   5   4   9     1075.85     1087.75     10.25 o 
   6   4   9      528.32      510.15      7.25 o 
   7   4   9      246.98      242.82      6.65 o 
 -12   5   9       92.29      100.87      5.45 o 
 -11   5   9      392.36      422.99      7.81 o 
 -10   5   9       52.40       50.83      4.40 o 
  -9   5   9      230.92      239.77      4.95 o 
  -8   5   9      358.05      345.39      5.72 o 
  -7   5   9      193.70      206.46      4.74 o 
  -6   5   9        9.00        5.22      3.44 o 
  -5   5   9      828.83      769.09      6.24 o 
  -4   5   9       24.51       24.78      2.98 o 
  -3   5   9       11.01       10.68      2.75 o 
  -2   5   9      439.19      438.82      7.29 o 
  -1   5   9       43.43       42.76      2.93 o 
   0   5   9      814.86      786.49      8.18 o 
   1   5   9      135.92      124.86      4.60 o 
   2   5   9      139.36      126.69      4.82 o 
   3   5   9      172.68      187.02      5.27 o 
   4   5   9       44.95       43.60      3.89 o 
   5   5   9       36.51       39.14      4.14 o 
   6   5   9      612.50      651.73      8.60 o 
 -12   6   9        1.92        1.84      5.45 o 
 -11   6   9      119.36      128.17      5.49 o 
 -10   6   9      150.23      154.73      5.08 o 
  -9   6   9      284.59      293.73      7.70 o 
  -8   6   9       80.85       80.29      4.69 o 
  -7   6   9      240.21      238.44      4.90 o 
  -6   6   9       56.02       60.64      3.66 o 
  -5   6   9      339.75      351.00      5.72 o 
  -4   6   9      135.72      146.15      3.75 o 
  -3   6   9      263.54      239.49      4.01 o 
  -2   6   9     1165.14     1180.04      8.79 o 
  -1   6   9        0.00        1.01      3.12 o 
   0   6   9     1177.10     1127.90      9.54 o 
   1   6   9      182.12      177.38      5.25 o 
   2   6   9       56.00       51.05      4.44 o 
   3   6   9      357.81      361.76      7.37 o 
   4   6   9      227.53      220.77      5.95 o 
   5   6   9       63.27       78.22      4.63 o 
   6   6   9        0.18        0.67      4.47 o 
 -11   7   9        3.07       -1.38      4.68 o 
 -10   7   9       42.69       46.41      4.49 o 
  -9   7   9     1241.38     1216.00     12.13 o 
  -8   7   9        2.73        3.22      5.22 o 
  -7   7   9        3.10        3.58      5.00 o 
  -6   7   9     1683.99     1710.72     17.69 o 
  -5   7   9      104.52       96.58      3.96 o 
  -4   7   9       11.21        9.23      3.11 o 
  -3   7   9      941.37      937.53      8.99 o 
  -2   7   9      219.80      220.24      7.68 o 
  -1   7   9      118.29      125.19      5.01 o 
   0   7   9      310.82      314.76      6.11 o 
   1   7   9       40.52       41.33      4.28 o 
   2   7   9      359.15      363.00      6.45 o 
   3   7   9      164.76      166.97      7.71 o 
   4   7   9       76.40       85.67      5.01 o 
   5   7   9      522.76      531.14      7.48 o 
   6   7   9      161.26      158.74      7.48 o 
 -10   8   9       26.94       32.75      4.88 o 
  -9   8   9       57.57       62.22      6.00 o 
  -8   8   9        4.55        2.05      5.04 o 
  -7   8   9        1.18        5.76      4.79 o 
  -6   8   9       24.20       29.62      3.73 o 
  -5   8   9       40.23       33.37      3.66 o 
  -4   8   9       31.82       24.40      3.23 o 
  -3   8   9      511.93      519.86      6.86 o 
  -2   8   9      104.69      116.42      4.88 o 
  -1   8   9        7.54        4.93      3.75 o 
   0   8   9      198.12      215.78      5.52 o 
   1   8   9      234.26      241.71      6.57 o 
   2   8   9        7.30        3.63      3.82 o 
   3   8   9       86.15       95.69      4.95 o 
   4   8   9      108.74      113.99      5.50 o 
   5   8   9       13.68       14.28      4.33 o 
 -10   9   9        9.88       16.05      4.79 o 
  -9   9   9       87.94      102.90      5.58 o 
  -8   9   9      117.88      124.92      6.45 o 
  -7   9   9      680.93      674.74     16.75 o 
  -6   9   9      238.91      240.61      5.55 o 
  -5   9   9      403.32      396.40      6.75 o 
  -4   9   9      206.03      200.70      5.54 o 
  -3   9   9      866.68      833.07      9.41 o 
  -2   9   9      782.88      721.08      8.50 o 
  -1   9   9        0.58        2.13      3.67 o 
   0   9   9        1.96        7.13      3.82 o 
   1   9   9      160.66      182.11      5.49 o 
   2   9   9        1.54        1.85      4.26 o 
   3   9   9        0.11       -1.88      3.89 o 
   4   9   9       10.06        5.31      4.45 o 
  -9  10   9        2.93        7.97      5.01 o 
  -8  10   9      121.79      119.27      6.33 o 
  -7  10   9        0.06        2.72      4.93 o 
  -6  10   9        3.12        2.67      4.93 o 
  -5  10   9        0.38        1.38      4.55 o 
  -4  10   9        0.28       -1.32      4.23 o 
  -3  10   9        0.01        0.46      4.27 o 
  -2  10   9      157.58      163.27      5.71 o 
  -1  10   9       51.09       61.10      4.78 o 
   0  10   9       67.57       58.24      4.75 o 
   1  10   9       61.00       67.36      4.87 o 
   2  10   9       87.99       89.88      4.79 o 
   3  10   9        6.87        7.77      4.52 o 
  -8  11   9        1.44        3.54      5.20 o 
  -7  11   9       33.83       45.21      5.77 o 
  -6  11   9       12.88        7.61      5.95 o 
  -5  11   9       24.13       19.17      5.33 o 
  -4  11   9       32.37       33.34      4.40 o 
  -3  11   9       34.89       28.52      4.38 o 
  -2  11   9        9.52        3.83      4.13 o 
  -1  11   9        2.76        3.73      4.55 o 
   0  11   9        1.76        3.97      5.04 o 
   1  11   9       24.99       22.10      4.95 o 
   2  11   9        2.36        3.47      5.25 o 
  -6  12   9       10.76       11.53     12.74 o 
  -5  12   9       66.32       73.66      6.26 o 
  -4  12   9       73.65       83.45      6.12 o 
  -3  12   9       22.45       21.09      4.65 o 
  -2  12   9       92.23       86.06      5.35 o 
  -1  12   9      503.32      511.61      9.59 o 
   0  12   9       20.96       21.34      5.29 o 
   1  12   9        7.97       13.61      8.12 o 
 -12   0  10       65.82       79.72      9.17 o 
 -11   0  10      102.31      103.51      9.75 o 
 -10   0  10       82.45       76.62      8.55 o 
  -9   0  10      310.32      314.88     11.14 o 
  -8   0  10      176.32      182.14      9.37 o 
  -7   0  10      102.56       89.06      9.32 o 
  -6   0  10       71.46       74.66      6.41 o 
  -5   0  10      156.55      163.32      5.50 o 
  -4   0  10      839.39      796.09      9.74 o 
  -3   0  10      562.35      550.83      7.52 o 
  -2   0  10      261.49      250.77      6.36 o 
  -1   0  10      532.99      513.00      7.22 o 
   0   0  10      143.69      139.78      4.77 o 
   1   0  10       11.22       10.85      3.50 o 
   2   0  10       39.54       50.08      4.13 o 
   3   0  10     1971.88     1979.18     21.57 o 
   4   0  10      202.73      225.94     10.02 o 
   5   0  10      222.41      253.88     10.34 o 
   6   0  10      543.66      529.60     13.50 o 
 -12   1  10       14.58       18.90      6.20 o 
 -11   1  10      276.65      291.73      8.19 o 
 -10   1  10      387.76      385.13      9.43 o 
  -9   1  10       55.13       63.27      5.55 o 
  -8   1  10       19.20       21.29      5.25 o 
  -7   1  10      284.17      277.30      6.86 o 
  -6   1  10        1.58       -0.71      3.78 o 
  -5   1  10        3.35        5.06      3.00 o 
  -4   1  10     1814.18     1757.75     21.23 o 
  -3   1  10      157.32      159.34      3.35 o 
  -2   1  10      405.91      404.90      4.28 o 
  -1   1  10       48.74       45.47      2.74 o 
   0   1  10        8.74       10.31      2.61 o 
   1   1  10       15.70       13.33      2.55 o 
   2   1  10       66.46       73.75      3.07 o 
   3   1  10        3.27        2.54      3.42 o 
   4   1  10       97.85      111.79      5.78 o 
   5   1  10       50.25       48.60      5.52 o 
   6   1  10       21.36       23.23      5.51 o 
 -12   2  10        6.79        7.34      5.72 o 
 -11   2  10       51.93       64.05      6.23 o 
 -10   2  10       14.06       12.78      5.42 o 
  -9   2  10       64.00       67.07      6.05 o 
  -8   2  10      284.18      285.56      7.30 o 
  -7   2  10       33.24       32.59      4.88 o 
  -6   2  10       31.06       29.55      4.36 o 
  -5   2  10     1117.94     1125.01      8.73 o 
  -4   2  10       26.59       24.86      2.87 o 
  -3   2  10       12.14       11.51      2.70 o 
  -2   2  10     1529.95     1497.86      7.05 o 
  -1   2  10        0.76        1.29      2.34 o 
   0   2  10       61.24       63.46      2.92 o 
   1   2  10      371.81      395.76      5.01 o 
   2   2  10       25.97       27.77      3.72 o 
   3   2  10       20.16       15.44      3.59 o 
   4   2  10      842.93      872.33     13.41 o 
   5   2  10      108.83      111.27      6.28 o 
   6   2  10       31.51       38.28      5.66 o 
 -12   3  10       75.37       81.17      9.01 o 
 -11   3  10      139.67      143.86      6.74 o 
 -10   3  10       24.83       23.37      4.77 o 
  -9   3  10      395.62      382.97      7.04 o 
  -8   3  10      376.53      394.55      8.09 o 
  -7   3  10       39.18       36.38      4.90 o 
  -6   3  10      408.69      393.35      6.41 o 
  -5   3  10      178.05      179.17      3.72 o 
  -4   3  10      338.97      329.23      4.24 o 
  -3   3  10      871.74      854.17      9.87 o 
  -2   3  10       10.26       10.43      2.48 o 
  -1   3  10        6.57        6.74      3.03 o 
   0   3  10      342.08      308.03      4.78 o 
   1   3  10      491.38      472.01      6.41 o 
   2   3  10      427.00      426.78      6.22 o 
   3   3  10        5.07        1.38      3.74 o 
   4   3  10      242.92      241.86      6.36 o 
   5   3  10      807.56      816.61      9.54 o 
   6   3  10      101.37      113.65      6.14 o 
 -12   4  10        2.32       -3.86      9.33 o 
 -11   4  10        5.59        3.00      4.29 o 
 -10   4  10        7.27        5.62      3.52 o 
  -9   4  10       86.30       90.89      4.05 o 
  -8   4  10       17.87       13.30      3.24 o 
  -7   4  10       49.47       53.51      5.16 o 
  -6   4  10       82.01       82.57      4.20 o 
  -5   4  10      139.84      130.50      3.95 o 
  -4   4  10       40.46       37.48      3.26 o 
  -3   4  10       10.13        5.82      2.89 o 
  -2   4  10     1287.55     1250.61     16.51 o 
  -1   4  10        9.99        9.05      2.96 o 
   0   4  10      173.26      176.51      5.32 o 
   1   4  10      470.15      444.31      6.84 o 
   2   4  10       30.67       31.82      3.97 o 
   3   4  10        2.74       -2.31      3.76 o 
   4   4  10      159.34      148.20      4.99 o 
   5   4  10       36.87       46.37      4.77 o 
 -11   5  10       10.07        3.10      4.57 o 
 -10   5  10      126.75      131.62      4.51 o 
  -9   5  10       68.89       70.35      3.95 o 
  -8   5  10       15.44       16.77      3.37 o 
  -7   5  10      159.82      169.89      4.19 o 
  -6   5  10        1.63        2.40      3.35 o 
  -5   5  10        5.08        3.06      3.04 o 
  -4   5  10       98.68       99.11      3.61 o 
  -3   5  10      238.87      237.17      4.31 o 
  -2   5  10      278.50      263.20      4.90 o 
  -1   5  10      446.88      431.88      6.02 o 
   0   5  10      152.61      154.42      5.59 o 
   1   5  10       73.54       72.93      4.54 o 
   2   5  10      148.88      160.83      5.41 o 
   3   5  10      277.07      264.40      6.25 o 
   4   5  10      266.02      278.68      6.66 o 
   5   5  10      106.32      122.94      5.60 o 
 -11   6  10       97.63       98.26      6.08 o 
 -10   6  10       38.13       39.50      4.36 o 
  -9   6  10      290.10      280.47      5.84 o 
  -8   6  10       81.92       79.73      4.34 o 
  -7   6  10        9.03        8.58      4.44 o 
  -6   6  10      230.91      231.90      4.96 o 
  -5   6  10      276.39      278.09      4.66 o 
  -4   6  10        0.44        1.61      3.04 o 
  -3   6  10      449.93      423.50      6.25 o 
  -2   6  10      576.74      552.32      6.63 o 
  -1   6  10       32.39       36.81      4.63 o 
   0   6  10      607.14      571.27      7.77 o 
   1   6  10      119.42      119.84      5.13 o 
   2   6  10        1.74        1.70      4.15 o 
   3   6  10      150.05      143.95      5.58 o 
   4   6  10      417.05      393.61      9.61 o 
   5   6  10      119.32      126.20      7.30 o 
 -10   7  10      318.08      343.59      7.03 o 
  -9   7  10        3.38        5.78      4.55 o 
  -8   7  10       88.25       81.03      6.05 o 
  -7   7  10        0.03        0.10      4.98 o 
  -6   7  10       51.68       47.11      3.95 o 
  -5   7  10       26.13       19.89      3.31 o 
  -4   7  10       15.98       23.13      3.67 o 
  -3   7  10      562.97      552.37      7.88 o 
  -2   7  10       97.14       93.25      5.14 o 
  -1   7  10      197.36      180.09      5.64 o 
   0   7  10       47.78       50.71      4.61 o 
   1   7  10        0.72        3.65      4.18 o 
   2   7  10       30.10       32.92      4.41 o 
   3   7  10        3.34        1.07      4.10 o 
   4   7  10        0.55        0.46      4.49 o 
 -10   8  10       46.16       49.51      5.77 o 
  -9   8  10      442.32      439.86      7.79 o 
  -8   8  10      132.17      145.36      6.64 o 
  -7   8  10        3.55        5.52      4.63 o 
  -6   8  10      669.55      626.83      9.56 o 
  -5   8  10      127.19      119.07      4.87 o 
  -4   8  10       26.09       28.53      4.11 o 
  -3   8  10     1553.19     1537.34     11.00 o 
  -2   8  10        3.08        1.02      4.68 o 
  -1   8  10        2.26        2.17      4.45 o 
   0   8  10     1143.78     1115.31     10.40 o 
   1   8  10       26.64       27.75      4.33 o 
   2   8  10       68.58       70.00      4.93 o 
   3   8  10      605.71      622.53      8.72 o 
  -9   9  10       94.51      100.00      7.43 o 
  -8   9  10      127.22      138.63      5.92 o 
  -7   9  10       32.40       32.46      5.82 o 
  -6   9  10       88.44       96.26      5.83 o 
  -5   9  10      114.73      108.97      5.78 o 
  -4   9  10      228.93      217.74      5.65 o 
  -3   9  10        2.37        3.64      4.00 o 
  -2   9  10        0.58        0.01      4.20 o 
  -1   9  10       65.38       66.02      4.68 o 
   0   9  10       17.12       16.68      4.38 o 
   1   9  10       26.23       24.25      4.47 o 
   2   9  10       66.85       73.25      4.87 o 
   3   9  10       81.75       90.13      6.76 o 
  -8  10  10      191.69      223.59     11.06 o 
  -7  10  10      105.23       93.62      6.46 o 
  -6  10  10        0.08        1.46      6.06 o 
  -5  10  10       96.30       92.39      5.77 o 
  -4  10  10      356.45      364.54      7.03 o 
  -3  10  10       13.52       13.67      4.59 o 
  -2  10  10      586.90      606.48      8.54 o 
  -1  10  10      314.41      295.07      7.15 o 
   0  10  10       12.64       15.80      4.70 o 
   1  10  10      391.56      408.14      8.96 o 
  -5  11  10      116.90      121.90      8.15 o 
  -4  11  10        2.25        1.09      5.73 o 
  -3  11  10        4.81        1.30      4.60 o 
  -2  11  10      366.37      367.82      8.52 o 
  -1  11  10      196.78      187.98     10.44 o 
   0  11  10        4.43        9.92      7.09 o 
 -11   1  11      248.48      245.92      7.64 o 
 -10   1  11       24.89       30.84      5.57 o 
  -9   1  11      141.69      150.45      6.64 o 
  -8   1  11      167.25      170.41      6.25 o 
  -7   1  11       38.05       28.99      5.34 o 
  -6   1  11       50.71       58.44      4.02 o 
  -5   1  11      322.80      303.32      5.63 o 
  -4   1  11       22.28       16.47      2.86 o 
  -3   1  11      452.50      457.79      4.76 o 
  -2   1  11      852.48      824.41      6.12 o 
  -1   1  11       97.57      105.45      3.35 o 
   0   1  11      176.51      183.14      3.89 o 
   1   1  11      313.04      334.45      5.77 o 
   2   1  11       63.56       64.68      4.06 o 
   3   1  11      470.87      482.37      7.73 o 
   4   1  11      276.54      288.39      8.08 o 
   5   1  11       19.16       29.04     11.80 o 
 -11   2  11       30.94       23.70      6.22 o 
 -10   2  11      135.24      134.64      6.77 o 
  -9   2  11       11.95       14.67      5.39 o 
  -8   2  11       41.11       46.39      5.52 o 
  -7   2  11      492.11      484.13     10.51 o 
  -6   2  11      183.92      166.28      4.81 o 
  -5   2  11      474.57      447.38      5.07 o 
  -4   2  11      121.96      125.40      3.52 o 
  -3   2  11      193.76      188.67      4.17 o 
  -2   2  11        1.35        4.53      2.87 o 
  -1   2  11      117.18      112.28      4.00 o 
   0   2  11       32.44       28.01      3.66 o 
   1   2  11       17.94       17.18      3.68 o 
   2   2  11      303.18      296.59      6.03 o 
   3   2  11       22.91       30.29      4.04 o 
   4   2  11       33.20       35.61      5.92 o 
 -11   3  11        0.68        0.91      7.36 o 
 -10   3  11      263.96      274.65      8.11 o 
  -9   3  11      325.55      331.85      7.05 o 
  -8   3  11       31.39       27.77      5.41 o 
  -7   3  11        7.40        7.40      4.63 o 
  -6   3  11      499.14      497.98      9.75 o 
  -5   3  11      158.79      159.24      4.29 o 
  -4   3  11       49.87       45.00      3.43 o 
  -3   3  11      550.46      534.50      5.98 o 
  -2   3  11      188.62      204.07      4.47 o 
  -1   3  11        1.60        4.06      3.98 o 
   0   3  11        6.65        7.46      3.73 o 
   1   3  11        6.06        6.77      3.56 o 
   2   3  11       34.12       37.02      3.99 o 
   3   3  11        0.38        0.58      3.96 o 
   4   3  11       55.24       62.10      6.12 o 
 -11   4  11        7.85        7.34      8.82 o 
 -10   4  11       70.18       77.84      5.19 o 
  -9   4  11      136.33      138.53      5.78 o 
  -8   4  11       58.40       63.45      5.32 o 
  -7   4  11        8.98        7.50      4.78 o 
  -6   4  11      180.85      164.25      4.26 o 
  -5   4  11      103.21      117.19      4.02 o 
  -4   4  11       69.70       67.52      3.71 o 
  -3   4  11      420.64      408.93      7.54 o 
  -2   4  11      833.18      827.80     12.68 o 
  -1   4  11        2.64        3.71      4.25 o 
   0   4  11       56.19       62.53      4.77 o 
   1   4  11      421.35      415.90      8.30 o 
   2   4  11        2.11       -1.91      3.69 o 
   3   4  11      516.11      520.97      7.48 o 
   4   4  11      938.05      935.83     15.19 o 
 -10   5  11      144.23      147.47      6.00 o 
  -9   5  11      296.51      321.14      7.01 o 
  -8   5  11       31.47       40.93      4.68 o 
  -7   5  11      390.79      389.02      6.13 o 
  -6   5  11        7.16        8.95      3.52 o 
  -5   5  11       63.74       65.11      3.66 o 
  -4   5  11      688.47      672.56     10.55 o 
  -3   5  11       66.56       69.66      4.43 o 
  -2   5  11       26.56       22.13      3.97 o 
  -1   5  11      243.57      238.84      6.04 o 
   0   5  11        6.23        7.02      4.01 o 
   1   5  11       33.90       32.33      4.57 o 
   2   5  11       53.01       48.90      4.84 o 
   3   5  11       61.52       70.63      5.12 o 
 -10   6  11       31.93       35.16      7.76 o 
  -9   6  11        7.89       13.38      4.84 o 
  -8   6  11       42.82       39.77      4.82 o 
  -7   6  11       12.82       19.21      4.08 o 
  -6   6  11       76.23       76.69      4.06 o 
  -5   6  11       18.84       16.98      3.43 o 
  -4   6  11     1163.50     1146.54     18.67 o 
  -3   6  11        9.02        3.12      4.51 o 
  -2   6  11      202.98      197.30      5.97 o 
  -1   6  11      697.34      698.07      8.89 o 
   0   6  11       16.10       15.88      4.43 o 
   1   6  11      299.50      308.24      8.71 o 
   2   6  11      280.35      277.92      6.71 o 
   3   6  11      288.47      318.16      8.03 o 
  -9   7  11       55.78       54.84      7.16 o 
  -8   7  11      882.81      958.92     26.51 o 
  -7   7  11        8.62       11.94      4.65 o 
  -6   7  11       96.80       84.53      4.47 o 
  -5   7  11      492.67      492.73      6.15 o 
  -4   7  11       61.40       71.00      5.07 o 
  -3   7  11       68.15       74.35      5.24 o 
  -2   7  11      247.11      248.01      6.46 o 
  -1   7  11       72.19       82.83      5.35 o 
   0   7  11       39.33       41.47      4.58 o 
   1   7  11      124.62      129.07      5.44 o 
   2   7  11        1.20        2.11      4.55 o 
  -8   8  11       12.27       15.57      5.56 o 
  -7   8  11       13.00        7.86      4.45 o 
  -6   8  11       11.87       11.55      5.22 o 
  -5   8  11      159.53      151.73      5.30 o 
  -4   8  11       20.15       22.18      4.39 o 
  -3   8  11       58.14       66.99      5.18 o 
  -2   8  11      284.85      296.85      6.95 o 
  -1   8  11       32.87       33.69      4.93 o 
   0   8  11       22.00       22.87      4.60 o 
   1   8  11      163.40      162.73      6.14 o 
  -7   9  11      152.98      153.53     10.06 o 
  -6   9  11      299.74      315.94      8.30 o 
  -5   9  11      406.30      420.94     10.40 o 
  -4   9  11       51.50       47.47      4.82 o 
  -3   9  11      168.42      169.71      5.63 o 
  -2   9  11      212.02      232.85      6.09 o 
  -1   9  11        1.04       -1.15      4.73 o 
   0   9  11       94.79      106.95      5.53 o 
  -4  10  11      146.30      153.18      8.90 o 
  -3  10  11       12.02       15.51      7.53 o 
  -2  10  11       43.95       47.62      7.57 o 
 -10   0  12        7.14       10.16      7.73 o 
  -9   0  12       19.26       11.87      8.42 o 
  -8   0  12        0.29       -1.69      7.70 o 
  -7   0  12       22.95       31.18      5.44 o 
  -6   0  12        2.56        0.99      4.71 o 
  -5   0  12     1134.87     1126.83     13.08 o 
  -4   0  12        2.52       -1.70      4.43 o 
  -3   0  12      171.18      158.82      5.17 o 
  -2   0  12      595.97      628.70      8.75 o 
  -1   0  12       23.00       25.38      4.18 o 
   0   0  12       32.04       35.22      7.80 o 
   1   0  12      738.26      769.66     26.90 o 
   2   0  12      102.93      107.45      9.45 o 
 -10   1  12       34.05       37.63      6.69 o 
  -9   1  12      140.87      153.49      7.00 o 
  -8   1  12      168.57      179.30      9.70 o 
  -7   1  12       25.81       25.87      3.75 o 
  -6   1  12      402.11      380.52      5.78 o 
  -5   1  12       12.04       14.38      3.25 o 
  -4   1  12        0.00        0.38      3.29 o 
  -3   1  12      147.67      149.57      4.21 o 
  -2   1  12        4.95        4.88      3.14 o 
  -1   1  12       39.77       40.55      3.89 o 
   0   1  12        3.16        3.01      3.57 o 
   1   1  12        0.53        3.14      4.18 o 
   2   1  12       73.02       83.08      6.42 o 
 -10   2  12       77.87       78.53      7.50 o 
  -9   2  12       44.97       49.77      5.92 o 
  -8   2  12       87.24       96.85      6.14 o 
  -7   2  12      170.09      181.04      5.94 o 
  -6   2  12       35.22       47.30      4.12 o 
  -5   2  12       60.40       64.61      3.81 o 
  -4   2  12      634.63      639.54      6.79 o 
  -3   2  12      159.05      162.30      4.18 o 
  -2   2  12        0.83       -0.15      3.73 o 
  -1   2  12      265.31      277.93      7.29 o 
   0   2  12       51.72       63.54      4.16 o 
   1   2  12       23.25       21.20      4.01 o 
   2   2  12      594.25      608.63      8.93 o 
   3   2  12      144.31      150.87     11.07 o 
 -10   3  12      188.51      196.77     11.01 o 
  -9   3  12       13.34       11.76      5.56 o 
  -8   3  12        0.06       -2.46      5.40 o 
  -7   3  12      305.13      333.06      6.86 o 
  -6   3  12       13.88       12.97      3.46 o 
  -5   3  12      112.79      107.94      4.12 o 
  -4   3  12      219.53      242.47      5.21 o 
  -3   3  12        9.02       13.17      3.72 o 
  -2   3  12       21.08       18.73      4.05 o 
  -1   3  12      121.16      139.54      5.35 o 
   0   3  12        9.72       12.37      4.23 o 
   1   3  12       11.67       12.88      3.88 o 
   2   3  12      180.76      177.46      5.47 o 
  -9   4  12        9.61       10.28      4.81 o 
  -8   4  12       61.89       59.96      6.04 o 
  -7   4  12       59.56       66.26      4.95 o 
  -6   4  12      252.43      231.64      4.93 o 
  -5   4  12      287.90      274.59      5.12 o 
  -4   4  12      436.19      406.84      6.25 o 
  -3   4  12       43.94       44.65      4.41 o 
  -2   4  12        4.30        2.44      3.72 o 
  -1   4  12      329.80      341.23      7.04 o 
   0   4  12        9.51       14.86      4.42 o 
   1   4  12      134.05      131.69      5.72 o 
   2   4  12       32.46       35.09      5.50 o 
  -9   5  12       57.31       65.98      6.92 o 
  -8   5  12        2.54        0.82      4.14 o 
  -7   5  12        6.83       12.05      4.41 o 
  -6   5  12      463.44      484.21      7.04 o 
  -5   5  12       67.82       64.81      4.13 o 
  -4   5  12       71.16       75.44      4.29 o 
  -3   5  12      230.23      229.27      6.38 o 
  -2   5  12        4.82        7.57      4.46 o 
  -1   5  12      242.78      259.84      7.38 o 
   0   5  12      327.29      372.64      7.46 o 
   1   5  12       40.52       44.77      4.84 o 
  -8   6  12      205.40      214.57      7.15 o 
  -7   6  12        3.28        2.10      4.15 o 
  -6   6  12       92.89       90.85      4.74 o 
  -5   6  12      390.99      387.54      6.32 o 
  -4   6  12      237.83      233.49      6.72 o 
  -3   6  12       87.81       86.98      5.38 o 
  -2   6  12       87.22       92.38      5.49 o 
  -1   6  12        5.15        3.20      4.60 o 
   0   6  12       10.02        6.39      4.70 o 
   1   6  12      100.43       99.06      6.50 o 
  -7   7  12       57.58       48.92      6.68 o 
  -6   7  12       54.65       66.59      5.98 o 
  -5   7  12       40.92       42.63      4.66 o 
  -4   7  12        9.34        8.73      4.93 o 
  -3   7  12      189.13      193.11      6.56 o 
  -2   7  12       11.04        8.46      4.75 o 
  -1   7  12       36.86       36.56      5.13 o 
   0   7  12      200.00      206.75      6.59 o 
  -5   8  12      485.12      487.29      9.36 o 
  -4   8  12        1.04        0.61      4.79 o 
  -3   8  12       33.11       29.47      5.35 o 
  -2   8  12      347.27      334.11      7.47 o 
  -8   1  13      123.57      125.94      5.67 o 
  -7   1  13      394.92      375.04      7.88 o 
  -6   1  13       19.64       23.12      3.89 o 
  -5   1  13      369.13      379.88      6.27 o 
  -4   1  13      366.30      379.29      5.70 o 
  -3   1  13        7.07        5.22      3.36 o 
  -2   1  13       10.47       12.28      4.88 o 
  -1   1  13       42.19       49.74      4.99 o 
   0   1  13        0.65        3.80      8.02 o 
  -8   2  13        5.03        4.46      5.26 o 
  -7   2  13        1.38        6.81      4.54 o 
  -6   2  13      198.49      214.80      5.46 o 
  -5   2  13      156.57      165.39      4.79 o 
  -4   2  13       51.56       52.27      3.80 o 
  -3   2  13       62.06       59.25      4.36 o 
  -2   2  13      288.81      310.42      6.99 o 
  -1   2  13       56.15       52.04      4.90 o 
   0   2  13       25.51       29.48      7.07 o 
  -7   3  13        0.36        1.84      4.23 o 
  -6   3  13       30.27       34.69      4.30 o 
  -5   3  13      247.11      262.91      5.72 o 
  -4   3  13       15.33       20.27      4.15 o 
  -3   3  13        9.16       12.31      4.37 o 
  -2   3  13       29.25       31.44      4.52 o 
  -1   3  13       15.12       15.49      4.53 o 
   0   3  13        0.01       -1.14      5.79 o 
  -7   4  13       22.81       25.33      5.06 o 
  -6   4  13        1.82       -0.05      3.97 o 
  -5   4  13       36.53       41.04      4.44 o 
  -4   4  13      694.08      728.87      9.21 o 
  -3   4  13       34.23       33.00      4.82 o 
  -2   4  13       36.60       40.18      5.28 o 
  -1   4  13      149.90      148.24      6.14 o 
  -6   5  13       40.24       29.02      4.40 o 
  -5   5  13      427.11      443.50      7.39 o 
  -4   5  13       60.15       60.43      5.53 o 
  -3   5  13      124.60      130.06      6.17 o 
  -2   5  13        7.94        3.87      4.99 o 
                                                 
